# Supplementary material for: Insights into BRCA Cancer Predisposition from Integrated Germline and Somatic Analyses in 7632 Cancers
Source: JNCI Cancer Spectr. 2019 Apr 19;3(2):pkz028. doi: 10.1093/jncics/pkz028 (PMC6649772; doi:10.1093/jncics/pkz028)
Supplement: Supplementary_Table_pkz028 [file supplementary_table_pkz028.zip]

Archive with 2 entries (2 files):
- 20181104 Supplementary Tables.xlsx
- 20181107 BRCATCGA Supplementary Material.pdf
