# Supplementary material for: Insights into BRCA Cancer Predisposition from Integrated Germline and Somatic Analyses in 7632 Cancers
Source: JNCI Cancer Spectr. 2019 Apr 19;3(2):pkz028. doi: 10.1093/jncics/pkz028 (PMC6649772; doi:10.1093/jncics/pkz028)
Supplement: Supplementary_Table_pkz028 [file supplementary_table_pkz028.zip › 20181104 Supplementary Tables.xlsx]

## Sheet: Supplementary Table 1
ID	Cancer	AgeAtDx	Gender	MethylationData	SomaticCNVData	SomaticVariantCalls	AlleleLoss	Signature3 presence	Signature3 strength	Gene	GermlineVariant	GermlineVariantGroup
TCGA-02-0003	GBM	50	MALE	Yes	Yes	Yes	No	No	0	.	.	Baseline Cancers
TCGA-02-0033	GBM	54	MALE	Yes	Yes	Yes	No	No	0	.	.	Baseline Cancers
TCGA-02-0047	GBM	78	MALE	Yes	Yes	Yes	.	No	0	.	.	.
TCGA-02-0055	GBM	62	FEMALE	Yes	Yes	Yes	No	No	0	BRCA1	c.1911T>C_p.=	RareVariant
TCGA-02-2466	GBM	61	MALE	Yes	Yes	No	Yes	.	.	.	.	Baseline Cancers
TCGA-02-2470	GBM	57	MALE	Yes	Yes	Yes	No	No	0	.	.	Baseline Cancers
TCGA-02-2483	GBM	43	MALE	Yes	Yes	Yes	.	No	0	.	.	.
TCGA-02-2485	GBM	53	MALE	Yes	Yes	Yes	No	No	0	.	.	Baseline Cancers
TCGA-02-2486	GBM	64	MALE	Yes	Yes	Yes	.	No	0	.	.	.
TCGA-04-1331	OV	78	FEMALE	Yes	Yes	Yes	No	Yes	0.82	.	.	Baseline Cancers
TCGA-04-1336	OV	55	FEMALE	Yes	Yes	Yes	Yes	No	0	BRCA2	c.5213_5216delCTTA	PathogenicMutation
TCGA-04-1343	OV	72	FEMALE	Yes	Yes	Yes	No	No	0	.	.	Baseline Cancers
TCGA-04-1346	OV	73	FEMALE	Yes	Yes	Yes	No	No	0	.	.	Baseline Cancers
TCGA-04-1349	OV	69	FEMALE	Yes	Yes	Yes	.	.	.	.	.	.
TCGA-04-1356	OV	62	FEMALE	Yes	Yes	Yes	Yes	Yes	1	.	.	Baseline Cancers
TCGA-04-1357	OV	52	FEMALE	Yes	Yes	Yes	No	.	.	.	.	Baseline Cancers
TCGA-04-1362	OV	59	FEMALE	Yes	Yes	Yes	No	Yes	0.951613	.	.	Baseline Cancers
TCGA-04-1367	OV	50	FEMALE	Yes	Yes	Yes	Yes	Yes	1	BRCA2	c.880G>T_p.Glu294X	PathogenicMutation
TCGA-04-1369	OV	53	FEMALE	Yes	No	Yes	No	Yes	0.816666	.	.	Baseline Cancers
TCGA-04-1542	OV	52	FEMALE	Yes	Yes	Yes	Yes	Yes	1	.	.	Baseline Cancers
TCGA-04-1638	OV	57	FEMALE	Yes	Yes	Yes	No	No	0	.	.	Baseline Cancers
TCGA-04-1644	OV	48	FEMALE	Yes	Yes	Yes	Yes	.	.	.	.	Baseline Cancers
TCGA-04-1646	OV	60	FEMALE	Yes	Yes	Yes	No	.	.	.	.	Baseline Cancers
TCGA-04-1648	OV	57	FEMALE	Yes	Yes	Yes	.	No	0	.	.	.
TCGA-04-1649	OV	74	FEMALE	Yes	Yes	Yes	Yes	No	0	.	.	Baseline Cancers
TCGA-04-1651	OV	53	FEMALE	Yes	Yes	Yes	No	Yes	1	.	.	Baseline Cancers
TCGA-04-1652	OV	76	FEMALE	Yes	Yes	Yes	No	No	0	.	.	Baseline Cancers
TCGA-04-1655	OV	49	FEMALE	Yes	Yes	Yes	Yes	Yes	1	.	.	Baseline Cancers
TCGA-05-4244	LUAD	70	MALE	Yes	Yes	Yes	No	No	0	.	.	Baseline Cancers
TCGA-05-4249	LUAD	67	MALE	Yes	Yes	Yes	.	No	0	.	.	.
TCGA-05-4250	LUAD	79	FEMALE	Yes	Yes	Yes	No	No	0	.	.	Baseline Cancers
TCGA-05-4382	LUAD	68	MALE	Yes	Yes	Yes	No	No	0	.	.	Baseline Cancers
TCGA-05-4384	LUAD	66	MALE	Yes	Yes	Yes	No	No	0	.	.	Baseline Cancers
TCGA-05-4389	LUAD	70	MALE	Yes	Yes	Yes	.	No	0	.	.	.
TCGA-05-4390	LUAD	58	FEMALE	Yes	Yes	Yes	.	No	0	.	.	.
TCGA-05-4395	LUAD	76	MALE	Yes	Yes	Yes	No	No	0	.	.	Baseline Cancers
TCGA-05-4396	LUAD	76	MALE	Yes	Yes	Yes	No	No	0	.	.	Baseline Cancers
TCGA-05-4397	LUAD	65	MALE	Yes	Yes	Yes	No	No	0	.	.	Baseline Cancers
TCGA-05-4398	LUAD	47	FEMALE	Yes	Yes	Yes	No	No	0	.	.	Baseline Cancers
TCGA-05-4402	LUAD	57	FEMALE	Yes	Yes	Yes	No	No	0	.	.	Baseline Cancers
TCGA-05-4403	LUAD	76	MALE	Yes	Yes	Yes	.	No	0	.	.	.
TCGA-05-4405	LUAD	74	FEMALE	Yes	Yes	Yes	No	No	0	.	.	Baseline Cancers
TCGA-05-4410	LUAD	62	MALE	Yes	Yes	Yes	No	No	0	.	.	Baseline Cancers
TCGA-05-4415	LUAD	57	MALE	Yes	Yes	Yes	Yes	No	0	.	.	Baseline Cancers
TCGA-05-4417	LUAD	51	FEMALE	Yes	Yes	Yes	No	No	0	BRCA1, BRCA2	c.1487G>A_p.Arg496His, c.9292T>C_p.Tyr3098His	RareVariant
TCGA-05-4418	LUAD	69	MALE	Yes	Yes	Yes	No	No	0	BRCA2	c.9270C>T_p.=	RareVariant
TCGA-05-4420	LUAD	41	MALE	Yes	Yes	Yes	No	No	0	.	.	Baseline Cancers
TCGA-05-4422	LUAD	68	MALE	Yes	Yes	Yes	No	No	0	.	.	Baseline Cancers
TCGA-05-4424	LUAD	70	MALE	Yes	Yes	Yes	.	No	0	.	.	.
TCGA-05-4425	LUAD	70	FEMALE	Yes	Yes	No	No	.	.	BRCA2	c.5552T>G_p.Ile1851Ser	RareVariant
TCGA-05-4426	LUAD	71	MALE	Yes	Yes	Yes	No	No	0	.	.	Baseline Cancers
TCGA-05-4427	LUAD	65	FEMALE	Yes	Yes	Yes	No	No	0	.	.	Baseline Cancers
TCGA-05-4430	LUAD	59	FEMALE	Yes	Yes	Yes	.	No	0	.	.	.
TCGA-05-4432	LUAD	66	MALE	Yes	Yes	Yes	No	No	0	.	.	Baseline Cancers
TCGA-05-4433	LUAD	82	MALE	Yes	Yes	Yes	.	No	0	.	.	.
TCGA-05-4434	LUAD	67	FEMALE	Yes	Yes	Yes	No	No	0	BRCA2	c.4482T>G_p.Ser1494Arg	RareVariant
TCGA-05-5420	LUAD	67	MALE	Yes	Yes	Yes	No	No	0	BRCA1	c.5153-6C>A	RareVariant
TCGA-05-5423	LUAD	65	MALE	Yes	Yes	Yes	Yes	No	0	.	.	Baseline Cancers
TCGA-05-5425	LUAD	68	MALE	Yes	Yes	Yes	.	No	0	.	.	.
TCGA-05-5428	LUAD	57	MALE	Yes	Yes	Yes	No	No	0	.	.	Baseline Cancers
TCGA-05-5429	LUAD	60	MALE	Yes	Yes	Yes	No	No	0	.	.	Baseline Cancers
TCGA-05-5715	LUAD	69	FEMALE	Yes	Yes	Yes	No	No	0	.	.	Baseline Cancers
TCGA-06-0119	GBM	81	FEMALE	Yes	Yes	Yes	.	No	0	.	.	.
TCGA-06-0122	GBM	84	FEMALE	Yes	Yes	Yes	Yes	No	0	BRCA1, BRCA2	c.1911T>C_p.=, c.6317T>C_p.Leu2106Pro	RareVariant
TCGA-06-0124	GBM	67	MALE	Yes	Yes	Yes	No	No	0	.	.	Baseline Cancers
TCGA-06-0125	GBM	63	FEMALE	Yes	Yes	Yes	.	No	0	.	.	.
TCGA-06-0126	GBM	86	MALE	Yes	Yes	Yes	No	No	0	.	.	Baseline Cancers
TCGA-06-0128	GBM	66	MALE	Yes	Yes	Yes	No	No	0	.	.	Baseline Cancers
TCGA-06-0129	GBM	30	MALE	Yes	Yes	Yes	No	No	0	.	.	Baseline Cancers
TCGA-06-0130	GBM	54	MALE	Yes	Yes	Yes	No	.	.	.	.	Baseline Cancers
TCGA-06-0132	GBM	49	MALE	No	Yes	Yes	No	.	.	.	.	Baseline Cancers
TCGA-06-0137	GBM	63	FEMALE	Yes	Yes	Yes	No	No	0	.	.	Baseline Cancers
TCGA-06-0139	GBM	40	MALE	Yes	Yes	Yes	.	.	.	.	.	.
TCGA-06-0140	GBM	86	MALE	Yes	Yes	Yes	No	No	0	.	.	Baseline Cancers
TCGA-06-0141	GBM	62	MALE	Yes	Yes	Yes	.	No	0	.	.	.
TCGA-06-0142	GBM	81	MALE	Yes	Yes	Yes	No	No	0	.	.	Baseline Cancers
TCGA-06-0145	GBM	53	FEMALE	Yes	Yes	Yes	.	No	0	.	.	.
TCGA-06-0151	GBM	32	FEMALE	No	Yes	Yes	Yes	.	.	.	.	Baseline Cancers
TCGA-06-0152	GBM	68	MALE	Yes	Yes	Yes	No	No	0	.	.	Baseline Cancers
TCGA-06-0154	GBM	54	MALE	No	Yes	Yes	No	No	0	.	.	Baseline Cancers
TCGA-06-0155	GBM	61	MALE	Yes	Yes	Yes	.	No	0	.	.	.
TCGA-06-0157	GBM	63	FEMALE	No	Yes	Yes	Yes	No	0	.	.	Baseline Cancers
TCGA-06-0158	GBM	73	MALE	No	Yes	Yes	No	No	0	.	.	Baseline Cancers
TCGA-06-0165	GBM	52	MALE	No	Yes	Yes	.	.	.	.	.	.
TCGA-06-0166	GBM	51	MALE	No	Yes	Yes	.	No	0	.	.	.
TCGA-06-0167	GBM	44	MALE	No	No	Yes	No	.	.	BRCA1	c.5333A>G_p.Asp1778Gly	RareVariant
TCGA-06-0168	GBM	59	FEMALE	No	Yes	Yes	No	No	0	.	.	Baseline Cancers
TCGA-06-0169	GBM	68	MALE	Yes	Yes	Yes	No	No	0	.	.	Baseline Cancers
TCGA-06-0171	GBM	65	MALE	Yes	Yes	Yes	.	No	0	.	.	.
TCGA-06-0173	GBM	72	FEMALE	No	Yes	Yes	No	No	0	.	.	Baseline Cancers
TCGA-06-0174	GBM	54	MALE	No	Yes	Yes	.	No	0	.	.	.
TCGA-06-0178	GBM	38	MALE	No	Yes	Yes	.	.	.	.	.	.
TCGA-06-0184	GBM	63	MALE	No	Yes	Yes	.	No	0	.	.	.
TCGA-06-0185	GBM	54	MALE	No	Yes	Yes	.	No	0	.	.	Baseline Cancers
TCGA-06-0187	GBM	69	MALE	No	Yes	No	Yes	.	.	.	.	Baseline Cancers
TCGA-06-0188	GBM	71	MALE	No	Yes	Yes	No	No	0	.	.	Baseline Cancers
TCGA-06-0189	GBM	55	MALE	No	Yes	Yes	No	.	.	.	.	Baseline Cancers
TCGA-06-0190	GBM	62	MALE	Yes	Yes	Yes	No	No	0	.	.	Baseline Cancers
TCGA-06-0192	GBM	58	MALE	No	Yes	Yes	No	No	0	.	.	Baseline Cancers
TCGA-06-0195	GBM	63	MALE	No	Yes	Yes	No	No	0	.	.	Baseline Cancers
TCGA-06-0209	GBM	76	MALE	No	Yes	Yes	No	No	0	.	.	Baseline Cancers
TCGA-06-0210	GBM	72	FEMALE	Yes	Yes	Yes	No	No	0	.	.	Baseline Cancers
TCGA-06-0211	GBM	47	MALE	Yes	Yes	Yes	No	No	0	.	.	Baseline Cancers
TCGA-06-0213	GBM	55	FEMALE	No	Yes	Yes	No	No	0	.	.	Baseline Cancers
TCGA-06-0214	GBM	66	MALE	No	Yes	Yes	.	No	0	.	.	Baseline Cancers
TCGA-06-0216	GBM	61	FEMALE	No	Yes	Yes	No	No	0	.	.	Baseline Cancers
TCGA-06-0219	GBM	67	MALE	No	Yes	Yes	No	No	0	BRCA1	c.1865C>T_p.Ala622Val	RareVariant
TCGA-06-0221	GBM	31	MALE	Yes	Yes	Yes	No	No	0	.	.	Baseline Cancers
TCGA-06-0237	GBM	75	FEMALE	No	Yes	Yes	.	No	0	.	.	.
TCGA-06-0238	GBM	46	MALE	No	Yes	Yes	.	.	.	.	.	.
TCGA-06-0240	GBM	57	MALE	No	Yes	Yes	.	.	.	.	.	.
TCGA-06-0241	GBM	65	FEMALE	No	Yes	Yes	No	No	0	BRCA2	c.6287C>G_p.Pro2096Arg	RareVariant
TCGA-06-0644	GBM	71	MALE	No	Yes	Yes	No	No	0	BRCA1, BRCA2	c.4113G>A_p.=, c.175C>G_p.Pro59Ala	RareVariant
TCGA-06-0645	GBM	55	FEMALE	No	Yes	Yes	No	No	0	.	.	Baseline Cancers
TCGA-06-0646	GBM	60	MALE	No	Yes	Yes	Yes	No	0	.	.	Baseline Cancers
TCGA-06-0648	GBM	77	MALE	No	Yes	Yes	.	No	0	.	.	.
TCGA-06-0649	GBM	73	FEMALE	No	Yes	Yes	.	No	0	.	.	.
TCGA-06-0650	GBM	39	FEMALE	Yes	Yes	Yes	No	.	.	BRCA2	c.7976G>A_p.Arg2659Lys	PathogenicMutation
TCGA-06-0686	GBM	53	MALE	No	Yes	Yes	No	No	0	.	.	Baseline Cancers
TCGA-06-0743	GBM	69	MALE	No	Yes	Yes	.	No	0	.	.	.
TCGA-06-0744	GBM	66	MALE	No	Yes	Yes	No	No	0	.	.	Baseline Cancers
TCGA-06-0745	GBM	59	MALE	No	Yes	Yes	No	No	0	.	.	Baseline Cancers
TCGA-06-0747	GBM	53	MALE	No	Yes	Yes	No	No	0	.	.	Baseline Cancers
TCGA-06-0749	GBM	50	MALE	No	Yes	Yes	.	No	0	.	.	.
TCGA-06-0750	GBM	43	MALE	No	Yes	Yes	.	No	0	.	.	.
TCGA-06-0875	GBM	61	FEMALE	Yes	Yes	Yes	No	No	0	.	.	Baseline Cancers
TCGA-06-0876	GBM	72	FEMALE	Yes	Yes	Yes	No	No	0	BRCA2	c.1040A>G_p.Gln347Arg	RareVariant
TCGA-06-0877	GBM	78	MALE	Yes	Yes	Yes	No	No	0	.	.	Baseline Cancers
TCGA-06-0878	GBM	74	MALE	Yes	Yes	Yes	No	No	0	.	.	Baseline Cancers
TCGA-06-0879	GBM	52	MALE	Yes	Yes	Yes	No	No	0	.	.	Baseline Cancers
TCGA-06-0881	GBM	50	MALE	Yes	Yes	Yes	No	.	.	.	.	Baseline Cancers
TCGA-06-0882	GBM	30	MALE	Yes	Yes	Yes	No	No	0	.	.	Baseline Cancers
TCGA-06-0939	GBM	79	FEMALE	Yes	Yes	Yes	No	No	0	.	.	Baseline Cancers
TCGA-06-1084	GBM	54	MALE	Yes	Yes	No	.	.	.	.	.	.
TCGA-06-1087	GBM	75	MALE	Yes	Yes	No	No	.	.	BRCA1	c.1486C>T_p.Arg496Cys	RareVariant
TCGA-06-1800	GBM	61	MALE	Yes	Yes	No	No	.	.	.	.	Baseline Cancers
TCGA-06-1801	GBM	56	FEMALE	Yes	Yes	No	.	.	.	.	.	.
TCGA-06-1802	GBM	61	MALE	Yes	Yes	No	No	.	.	.	.	Baseline Cancers
TCGA-06-1804	GBM	81	FEMALE	Yes	Yes	Yes	Yes	No	0	.	.	Baseline Cancers
TCGA-06-1805	GBM	28	FEMALE	Yes	Yes	No	Yes	.	.	.	.	Baseline Cancers
TCGA-06-1806	GBM	47	MALE	Yes	Yes	Yes	No	.	.	.	.	Baseline Cancers
TCGA-06-2557	GBM	76	MALE	Yes	Yes	Yes	No	No	0	.	.	Baseline Cancers
TCGA-06-2558	GBM	75	FEMALE	Yes	Yes	Yes	Yes	No	0	.	.	Baseline Cancers
TCGA-06-2559	GBM	83	MALE	Yes	Yes	Yes	.	No	0	.	.	.
TCGA-06-2561	GBM	53	FEMALE	Yes	Yes	Yes	No	No	0	.	.	Baseline Cancers
TCGA-06-2562	GBM	81	MALE	Yes	Yes	Yes	.	No	0	.	.	.
TCGA-06-2563	GBM	72	FEMALE	Yes	Yes	Yes	.	No	0	.	.	.
TCGA-06-2564	GBM	50	MALE	Yes	Yes	Yes	.	No	0	.	.	.
TCGA-06-2565	GBM	59	MALE	Yes	Yes	Yes	.	No	0	.	.	.
TCGA-06-2566	GBM	23	FEMALE	Yes	Yes	No	No	.	.	.	.	Baseline Cancers
TCGA-06-2567	GBM	65	MALE	Yes	Yes	Yes	.	No	0	.	.	.
TCGA-06-2569	GBM	24	FEMALE	Yes	Yes	Yes	.	.	.	.	.	.
TCGA-06-2570	GBM	21	FEMALE	Yes	Yes	Yes	No	No	0	.	.	Baseline Cancers
TCGA-06-5408	GBM	54	FEMALE	Yes	Yes	Yes	.	No	0	.	.	.
TCGA-06-5410	GBM	72	FEMALE	Yes	Yes	Yes	No	.	.	.	.	Baseline Cancers
TCGA-06-5411	GBM	51	MALE	Yes	Yes	Yes	No	No	0	.	.	Baseline Cancers
TCGA-06-5412	GBM	78	FEMALE	Yes	Yes	Yes	No	No	0	.	.	Baseline Cancers
TCGA-06-5413	GBM	67	MALE	Yes	Yes	Yes	.	No	0	.	.	.
TCGA-06-5414	GBM	61	MALE	Yes	Yes	Yes	.	No	0	.	.	.
TCGA-06-5415	GBM	60	MALE	Yes	Yes	Yes	.	No	0	.	.	.
TCGA-06-5416	GBM	23	FEMALE	Yes	Yes	No	No	.	.	.	.	Baseline Cancers
TCGA-06-5417	GBM	45	FEMALE	Yes	No	Yes	.	No	0	.	.	.
TCGA-06-5418	GBM	75	FEMALE	Yes	Yes	Yes	No	No	0	.	.	Baseline Cancers
TCGA-06-5856	GBM	58	MALE	Yes	Yes	Yes	No	No	0	.	.	Baseline Cancers
TCGA-06-5858	GBM	45	FEMALE	Yes	Yes	Yes	No	No	0	.	.	Baseline Cancers
TCGA-06-5859	GBM	63	MALE	Yes	Yes	Yes	No	No	0	.	.	Baseline Cancers
TCGA-06-6388	GBM	64	FEMALE	Yes	Yes	Yes	No	No	0	.	.	Baseline Cancers
TCGA-06-6389	GBM	49	FEMALE	Yes	Yes	Yes	.	No	0	.	.	.
TCGA-06-6390	GBM	58	MALE	Yes	Yes	Yes	No	No	0	.	.	Baseline Cancers
TCGA-06-6391	GBM	44	FEMALE	Yes	Yes	Yes	No	No	0	.	.	Baseline Cancers
TCGA-06-6693	GBM	64	FEMALE	Yes	Yes	Yes	No	No	0	BRCA1	c.4036G>A_p.Glu1346Lys	RareVariant
TCGA-06-6694	GBM	76	FEMALE	Yes	Yes	Yes	No	No	0	.	.	Baseline Cancers
TCGA-06-6695	GBM	64	MALE	Yes	Yes	Yes	No	No	0	.	.	Baseline Cancers
TCGA-06-6697	GBM	65	MALE	Yes	Yes	Yes	No	No	0	.	.	Baseline Cancers
TCGA-06-6698	GBM	53	FEMALE	Yes	Yes	Yes	.	No	0	.	.	.
TCGA-06-6699	GBM	58	FEMALE	Yes	Yes	Yes	No	No	0	.	.	Baseline Cancers
TCGA-06-6700	GBM	76	MALE	Yes	Yes	Yes	No	No	0	.	.	Baseline Cancers
TCGA-06-6701	GBM	60	MALE	Yes	Yes	Yes	No	No	0	.	.	Baseline Cancers
TCGA-06-A5U0	GBM	21	FEMALE	Yes	Yes	No	No	.	.	.	.	Baseline Cancers
TCGA-06-A5U1	GBM	78	FEMALE	Yes	Yes	No	No	.	.	.	.	Baseline Cancers
TCGA-06-A6S0	GBM	79	MALE	Yes	Yes	No	No	.	.	.	.	Baseline Cancers
TCGA-06-A6S1	GBM	53	FEMALE	Yes	Yes	No	No	.	.	BRCA2	c.2109C>T_p.=	RareVariant
TCGA-08-0386	GBM	74	MALE	No	Yes	Yes	No	.	.	.	.	Baseline Cancers
TCGA-09-0365	OV	70	FEMALE	Yes	Yes	No	No	.	.	.	.	Baseline Cancers
TCGA-09-0366	OV	55	FEMALE	Yes	Yes	Yes	Yes	.	.	.	.	Baseline Cancers
TCGA-09-0369	OV	56	FEMALE	Yes	Yes	Yes	No	No	0	.	.	Baseline Cancers
TCGA-09-1664	OV	37	FEMALE	Yes	Yes	Yes	No	.	.	BRCA1	c.4653T>C_p.=	RareVariant
TCGA-09-1670	OV	57	FEMALE	Yes	Yes	Yes	.	.	.	.	.	.
TCGA-09-1672	OV	78	FEMALE	Yes	Yes	Yes	No	.	.	BRCA1	c.548-3T>C	RareVariant
TCGA-09-1673	OV	50	FEMALE	Yes	Yes	Yes	No	No	0	.	.	Baseline Cancers
TCGA-09-1674	OV	79	FEMALE	Yes	Yes	Yes	.	Yes	0.962963	.	.	.
TCGA-09-1675	OV	50	FEMALE	Yes	Yes	Yes	Yes	Yes	1	.	.	Baseline Cancers
TCGA-09-2045	OV	50	FEMALE	Yes	Yes	Yes	Yes	.	.	BRCA1	c.5335delC	PathogenicMutation
TCGA-09-2049	OV	64	FEMALE	Yes	Yes	Yes	No	Yes	0.848485	.	.	Baseline Cancers
TCGA-09-2050	OV	65	FEMALE	Yes	Yes	Yes	.	Yes	1	.	.	.
TCGA-09-2051	OV	42	FEMALE	Yes	Yes	Yes	Yes	.	.	BRCA1	c.5266dupC	PathogenicMutation
TCGA-09-2053	OV	72	FEMALE	Yes	Yes	Yes	No	No	0	.	.	Baseline Cancers
TCGA-09-2054	OV	58	FEMALE	Yes	Yes	No	.	.	.	.	.	.
TCGA-09-2055	OV	48	FEMALE	Yes	Yes	No	Yes	.	.	BRCA2	c.658_659delGT	PathogenicMutation
TCGA-09-2056	OV	62	FEMALE	Yes	Yes	Yes	No	Yes	1	.	.	Baseline Cancers
TCGA-10-0927	OV	65	FEMALE	Yes	Yes	Yes	.	.	.	.	.	.
TCGA-10-0930	OV	70	FEMALE	Yes	Yes	Yes	No	Yes	1	.	.	Baseline Cancers
TCGA-10-0931	OV	44	FEMALE	Yes	Yes	Yes	Yes	.	.	BRCA1	c.68_69delAG	PathogenicMutation
TCGA-10-0933	OV	77	FEMALE	Yes	Yes	Yes	No	.	.	.	.	Baseline Cancers
TCGA-10-0934	OV	50	FEMALE	Yes	Yes	Yes	No	.	.	.	.	Baseline Cancers
TCGA-10-0935	OV	68	FEMALE	Yes	Yes	Yes	Yes	No	0	BRCA1	c.736T>G_p.Leu246Val	RareVariant
TCGA-12-0615	GBM	78	FEMALE	No	Yes	Yes	Yes	No	0	.	.	Baseline Cancers
TCGA-12-0616	GBM	36	FEMALE	No	Yes	Yes	No	No	0	.	.	Baseline Cancers
TCGA-12-0618	GBM	49	MALE	No	Yes	Yes	Yes	No	0	.	.	Baseline Cancers
TCGA-12-0619	GBM	60	MALE	No	Yes	Yes	Yes	No	0	BRCA1	c.736T>G_p.Leu246Val	RareVariant
TCGA-12-0656	GBM	48	FEMALE	No	Yes	No	.	.	.	.	.	.
TCGA-12-0657	GBM	69	MALE	No	Yes	No	No	.	.	.	.	Baseline Cancers
TCGA-12-0662	GBM	51	MALE	No	Yes	No	.	.	.	.	.	.
TCGA-12-0670	GBM	60	MALE	Yes	Yes	No	No	.	.	.	.	Baseline Cancers
TCGA-12-0688	GBM	74	MALE	No	Yes	Yes	.	No	0	.	.	.
TCGA-12-0691	GBM	63	MALE	No	Yes	No	No	.	.	BRCA2	c.714_716dupAAG_p.Glu238_Ser239insArg	RareVariant
TCGA-12-0692	GBM	75	FEMALE	No	Yes	Yes	No	No	0	.	.	Baseline Cancers
TCGA-12-0707	GBM	55	MALE	No	Yes	No	No	.	.	.	.	Baseline Cancers
TCGA-12-0773	GBM	24	MALE	No	Yes	No	No	.	.	.	.	Baseline Cancers
TCGA-12-0775	GBM	75	FEMALE	No	Yes	No	.	.	.	.	.	.
TCGA-12-0778	GBM	53	MALE	No	Yes	No	No	.	.	.	.	Baseline Cancers
TCGA-12-0818	GBM	45	FEMALE	Yes	Yes	No	.	.	.	.	.	.
TCGA-12-0819	GBM	49	FEMALE	Yes	Yes	No	No	.	.	BRCA2	c.2813C>A_p.Ala938Glu	RareVariant
TCGA-12-0820	GBM	40	MALE	Yes	Yes	No	No	.	.	.	.	Baseline Cancers
TCGA-12-0821	GBM	62	MALE	Yes	Yes	Yes	No	No	0	.	.	Baseline Cancers
TCGA-12-0822	GBM	46	MALE	Yes	Yes	No	No	.	.	.	.	Baseline Cancers
TCGA-12-0826	GBM	38	FEMALE	Yes	Yes	No	No	.	.	.	.	Baseline Cancers
TCGA-12-0827	GBM	38	FEMALE	Yes	Yes	No	.	.	.	.	.	.
TCGA-12-0828	GBM	57	MALE	Yes	Yes	No	.	.	.	.	.	.
TCGA-12-0829	GBM	75	MALE	Yes	Yes	No	Yes	.	.	.	.	Baseline Cancers
TCGA-12-1088	GBM	53	FEMALE	Yes	Yes	No	.	.	.	.	.	.
TCGA-12-1089	GBM	64	MALE	Yes	Yes	No	No	.	.	.	.	Baseline Cancers
TCGA-12-1092	GBM	58	MALE	Yes	Yes	No	No	.	.	.	.	Baseline Cancers
TCGA-12-1093	GBM	66	FEMALE	Yes	Yes	No	.	.	.	.	.	.
TCGA-12-1597	GBM	62	FEMALE	Yes	No	Yes	.	No	0	BRCA1	c.1487G>A_p.Arg496His	RareVariant
TCGA-12-1598	GBM	75	FEMALE	Yes	Yes	No	No	.	.	.	.	Baseline Cancers
TCGA-12-1599	GBM	47	FEMALE	Yes	Yes	No	No	.	.	.	.	Baseline Cancers
TCGA-12-1600	GBM	86	MALE	Yes	Yes	No	.	.	.	.	.	.
TCGA-12-1602	GBM	58	MALE	Yes	Yes	No	No	.	.	.	.	Baseline Cancers
TCGA-12-3644	GBM	47	FEMALE	Yes	Yes	No	.	.	.	.	.	.
TCGA-12-3646	GBM	59	FEMALE	Yes	Yes	No	Yes	.	.	.	.	Baseline Cancers
TCGA-12-3648	GBM	61	FEMALE	Yes	Yes	No	No	.	.	.	.	Baseline Cancers
TCGA-12-3649	GBM	76	MALE	Yes	Yes	Yes	No	No	0	.	.	Baseline Cancers
TCGA-12-3650	GBM	46	MALE	Yes	Yes	Yes	.	No	0	.	.	.
TCGA-12-3651	GBM	77	MALE	Yes	Yes	No	No	.	.	.	.	Baseline Cancers
TCGA-12-3652	GBM	60	MALE	Yes	Yes	Yes	No	No	0	.	.	Baseline Cancers
TCGA-12-3653	GBM	34	FEMALE	Yes	Yes	Yes	Yes	No	0	BRCA2	c.6058G>A_p.Glu2020Lys	RareVariant
TCGA-12-5295	GBM	60	FEMALE	Yes	Yes	Yes	No	No	0	.	.	Baseline Cancers
TCGA-12-5299	GBM	56	FEMALE	Yes	Yes	Yes	No	No	0	.	.	Baseline Cancers
TCGA-12-5301	GBM	59	MALE	Yes	Yes	Yes	.	No	0	.	.	.
TCGA-13-0723	OV	63	FEMALE	Yes	Yes	Yes	.	No	0	.	.	.
TCGA-13-0725	OV	44	FEMALE	Yes	Yes	No	No	.	.	.	.	Baseline Cancers
TCGA-13-0726	OV	55	FEMALE	Yes	Yes	Yes	Yes	Yes	1	BRCA2	c.7180A>T_p.Arg2394X	PathogenicMutation
TCGA-13-0751	OV	44	FEMALE	Yes	Yes	Yes	No	.	.	BRCA2	c.4563_4564delAT	PathogenicMutation
TCGA-13-0755	OV	75	FEMALE	Yes	Yes	Yes	.	Yes	0.866667	.	.	.
TCGA-13-0760	OV	63	FEMALE	Yes	Yes	Yes	.	Yes	0.509434	.	.	.
TCGA-13-0765	OV	50	FEMALE	Yes	No	Yes	.	.	.	.	.	.
TCGA-13-0791	OV	58	FEMALE	Yes	Yes	Yes	.	No	0	.	.	.
TCGA-13-0795	OV	66	FEMALE	Yes	Yes	Yes	No	Yes	0.918368	.	.	Baseline Cancers
TCGA-13-0800	OV	52	FEMALE	Yes	Yes	Yes	No	No	0	.	.	Baseline Cancers
TCGA-13-0804	OV	73	FEMALE	Yes	Yes	Yes	No	.	.	.	.	Baseline Cancers
TCGA-13-0807	OV	54	FEMALE	Yes	Yes	Yes	Yes	Yes	1	.	.	Baseline Cancers
TCGA-13-0884	OV	39	FEMALE	Yes	Yes	Yes	No	Yes	0.662338	.	.	Baseline Cancers
TCGA-13-0885	OV	70	FEMALE	Yes	Yes	Yes	No	Yes	0.938776	.	.	Baseline Cancers
TCGA-13-0887	OV	42	FEMALE	Yes	Yes	Yes	Yes	Yes	0.878788	BRCA1	c.68_69delAG	PathogenicMutation
TCGA-13-0888	OV	78	FEMALE	Yes	Yes	No	Yes	.	.	BRCA2	c.5752C>T_p.His1918Tyr	RareVariant
TCGA-13-0890	OV	56	FEMALE	Yes	Yes	Yes	No	Yes	1	.	.	Baseline Cancers
TCGA-13-0893	OV	48	FEMALE	Yes	Yes	Yes	Yes	Yes	0.9	BRCA1	c.1499_1508dup10	PathogenicMutation
TCGA-13-0894	OV	53	FEMALE	Yes	No	Yes	Yes	Yes	1	BRCA1	c.3403C>T_p.Gln1135X	PathogenicMutation
TCGA-13-0897	OV	54	FEMALE	Yes	Yes	Yes	.	No	0	.	.	.
TCGA-13-0903	OV	42	FEMALE	Yes	Yes	Yes	Yes	No	0	BRCA1	c.1510delC	PathogenicMutation
TCGA-13-0905	OV	51	FEMALE	Yes	Yes	Yes	Yes	Yes	1	.	.	Baseline Cancers
TCGA-13-0908	OV	58	FEMALE	Yes	Yes	No	No	.	.	.	.	Baseline Cancers
TCGA-13-0910	OV	58	FEMALE	Yes	Yes	Yes	Yes	.	.	.	.	Baseline Cancers
TCGA-13-0912	OV	58	FEMALE	Yes	Yes	Yes	No	.	.	.	.	Baseline Cancers
TCGA-13-0920	OV	65	FEMALE	Yes	Yes	Yes	.	Yes	0.828571	.	.	.
TCGA-13-1403	OV	48	FEMALE	Yes	Yes	Yes	.	No	0	.	.	.
TCGA-13-1404	OV	48	FEMALE	Yes	Yes	Yes	Yes	No	0	BRCA1	c.1115G>A_p.Trp372X	PathogenicMutation
TCGA-13-1405	OV	49	FEMALE	Yes	Yes	Yes	.	.	.	.	.	.
TCGA-13-1409	OV	73	FEMALE	Yes	Yes	Yes	Yes	No	0	.	.	Baseline Cancers
TCGA-13-1410	OV	57	FEMALE	Yes	Yes	Yes	No	No	0	.	.	Baseline Cancers
TCGA-13-1411	OV	81	FEMALE	Yes	Yes	Yes	No	No	0	.	.	Baseline Cancers
TCGA-13-1412	OV	41	FEMALE	Yes	Yes	Yes	No	.	.	.	.	Baseline Cancers
TCGA-13-1481	OV	76	FEMALE	Yes	Yes	Yes	.	Yes	0.709677	.	.	.
TCGA-13-1482	OV	52	FEMALE	Yes	Yes	Yes	Yes	No	0	.	.	Baseline Cancers
TCGA-13-1483	OV	61	FEMALE	Yes	Yes	Yes	Yes	No	0	.	.	Baseline Cancers
TCGA-13-1484	OV	62	FEMALE	Yes	Yes	Yes	Yes	.	.	.	.	Baseline Cancers
TCGA-13-1487	OV	74	FEMALE	Yes	Yes	Yes	Yes	.	.	.	.	Baseline Cancers
TCGA-13-1488	OV	59	FEMALE	Yes	Yes	Yes	Yes	Yes	0.72973	BRCA1	c.2138C>G_p.Ser713X	PathogenicMutation
TCGA-13-1489	OV	70	FEMALE	Yes	Yes	Yes	Yes	No	0	.	.	Baseline Cancers
TCGA-13-1491	OV	55	FEMALE	Yes	Yes	Yes	No	.	.	BRCA2	c.2122T>A_p.Ser708Thr	RareVariant
TCGA-13-1492	OV	66	FEMALE	Yes	Yes	Yes	No	.	.	.	.	Baseline Cancers
TCGA-13-1494	OV	43	FEMALE	Yes	Yes	Yes	No	.	.	BRCA1	c.135-1G>T	PathogenicMutation
TCGA-13-1495	OV	60	FEMALE	Yes	Yes	Yes	.	.	.	.	.	.
TCGA-13-1496	OV	65	FEMALE	Yes	Yes	Yes	No	No	0	.	.	Baseline Cancers
TCGA-13-1497	OV	47	FEMALE	Yes	Yes	Yes	No	Yes	0.864865	BRCA2	c.4686A>G_p.=	RareVariant
TCGA-13-1498	OV	73	FEMALE	Yes	Yes	Yes	No	Yes	1	BRCA2	c.5946delT	PathogenicMutation
TCGA-13-1499	OV	56	FEMALE	Yes	Yes	Yes	No	No	0	BRCA2	c.5946delT	PathogenicMutation
TCGA-13-1501	OV	50	FEMALE	Yes	Yes	Yes	.	Yes	0.854545	.	.	.
TCGA-13-1504	OV	68	FEMALE	Yes	Yes	Yes	.	.	.	.	.	.
TCGA-13-1506	OV	45	FEMALE	Yes	Yes	Yes	No	.	.	.	.	Baseline Cancers
TCGA-13-1507	OV	77	FEMALE	Yes	Yes	Yes	No	Yes	1	BRCA1	c.5333-8C>T	RareVariant
TCGA-13-1509	OV	64	FEMALE	Yes	Yes	Yes	No	No	0	.	.	Baseline Cancers
TCGA-13-1510	OV	62	FEMALE	Yes	Yes	Yes	.	.	.	.	.	.
TCGA-13-1512	OV	49	FEMALE	Yes	Yes	Yes	Yes	No	0	BRCA1	c.2475delC	PathogenicMutation
TCGA-13-2059	OV	50	FEMALE	Yes	Yes	Yes	Yes	Yes	1	.	.	Baseline Cancers
TCGA-13-2060	OV	51	FEMALE	Yes	Yes	Yes	No	.	.	.	.	Baseline Cancers
TCGA-13-2061	OV	58	FEMALE	Yes	Yes	Yes	Yes	Yes	1	BRCA2	c.5073dupA	PathogenicMutation
TCGA-13-2065	OV	71	FEMALE	Yes	Yes	Yes	Yes	No	0	BRCA2	c.7504C>T_p.Arg2502Cys	RareVariant
TCGA-13-2066	OV	49	FEMALE	Yes	No	Yes	.	No	0	.	.	.
TCGA-13-2071	OV	63	FEMALE	Yes	Yes	Yes	No	No	0	.	.	Baseline Cancers
TCGA-14-0736	GBM	49	MALE	Yes	Yes	No	No	.	.	BRCA1	c.1264T>C_p.Tyr422His	RareVariant
TCGA-14-0740	GBM	70	MALE	Yes	Yes	Yes	.	No	0	.	.	.
TCGA-14-0781	GBM	49	MALE	Yes	Yes	Yes	No	.	.	BRCA2	c.8125A>G_p.Ser2709Gly	RareVariant
TCGA-14-0786	GBM	50	FEMALE	Yes	Yes	Yes	No	No	0	.	.	Baseline Cancers
TCGA-14-0787	GBM	69	MALE	Yes	Yes	Yes	.	No	0	.	.	.
TCGA-14-0789	GBM	54	MALE	Yes	Yes	Yes	No	No	0	.	.	Baseline Cancers
TCGA-14-0790	GBM	64	FEMALE	Yes	Yes	Yes	No	No	0	.	.	Baseline Cancers
TCGA-14-0812	GBM	65	MALE	Yes	Yes	No	.	.	.	.	.	.
TCGA-14-0813	GBM	78	MALE	Yes	Yes	Yes	.	No	0	.	.	.
TCGA-14-0817	GBM	69	FEMALE	Yes	Yes	Yes	No	No	0	.	.	Baseline Cancers
TCGA-14-0862	GBM	60	MALE	Yes	Yes	Yes	No	No	0	.	.	Baseline Cancers
TCGA-14-0865	GBM	67	MALE	Yes	Yes	No	.	.	.	.	.	.
TCGA-14-0866	GBM	55	MALE	Yes	Yes	No	Yes	.	.	.	.	Baseline Cancers
TCGA-14-0867	GBM	67	MALE	Yes	Yes	No	No	.	.	.	.	Baseline Cancers
TCGA-14-0871	GBM	74	FEMALE	Yes	Yes	Yes	.	No	0	.	.	.
TCGA-14-1034	GBM	60	FEMALE	Yes	Yes	Yes	.	No	0	.	.	.
TCGA-14-1037	GBM	66	FEMALE	Yes	Yes	No	No	.	.	.	.	Baseline Cancers
TCGA-14-1043	GBM	61	MALE	Yes	Yes	Yes	.	.	.	.	.	.
TCGA-14-1395	GBM	52	MALE	Yes	Yes	Yes	No	No	0	.	.	Baseline Cancers
TCGA-14-1396	GBM	78	FEMALE	Yes	Yes	No	.	.	.	.	.	.
TCGA-14-1450	GBM	57	FEMALE	Yes	Yes	Yes	No	No	0	BRCA1	c.1846_1848delTCT_p.Ser616del	RareVariant
TCGA-14-1451	GBM	39	MALE	Yes	Yes	No	.	.	.	.	.	.
TCGA-14-1453	GBM	69	MALE	Yes	Yes	No	.	.	.	.	.	.
TCGA-14-1455	GBM	61	MALE	Yes	Yes	No	.	.	.	.	.	.
TCGA-14-1456	GBM	23	MALE	Yes	Yes	Yes	No	.	.	.	.	Baseline Cancers
TCGA-14-1458	GBM	54	MALE	Yes	Yes	No	.	.	.	.	.	.
TCGA-14-1794	GBM	59	MALE	Yes	Yes	No	No	.	.	.	.	Baseline Cancers
TCGA-14-1795	GBM	66	MALE	Yes	Yes	No	No	.	.	.	.	Baseline Cancers
TCGA-14-1821	GBM	31	MALE	Yes	Yes	No	No	.	.	.	.	Baseline Cancers
TCGA-14-1823	GBM	58	FEMALE	Yes	Yes	Yes	No	No	0	.	.	Baseline Cancers
TCGA-14-1825	GBM	70	MALE	Yes	Yes	Yes	No	No	0	.	.	Baseline Cancers
TCGA-14-1827	GBM	51	MALE	Yes	Yes	No	No	.	.	.	.	Baseline Cancers
TCGA-14-1829	GBM	57	MALE	Yes	Yes	Yes	No	No	0	BRCA2	c.68-7dupT	RareVariant
TCGA-14-2554	GBM	52	FEMALE	Yes	Yes	Yes	No	No	0	BRCA2	c.5319G>A_p.=	RareVariant
TCGA-14-3476	GBM	74	MALE	Yes	No	Yes	No	No	0	BRCA2	c.6287C>G_p.Pro2096Arg	RareVariant
TCGA-14-3477	GBM	38	FEMALE	Yes	Yes	No	.	.	.	.	.	.
TCGA-14-4157	GBM	40	MALE	Yes	Yes	Yes	No	No	0	BRCA1	c.765G>A_p.=	RareVariant
TCGA-15-0742	GBM	65	MALE	No	Yes	Yes	No	No	0	.	.	Baseline Cancers
TCGA-15-1444	GBM	21	MALE	Yes	Yes	Yes	No	.	.	.	.	Baseline Cancers
TCGA-15-1446	GBM	55	MALE	Yes	Yes	No	.	.	.	.	.	.
TCGA-16-0846	GBM	85	MALE	Yes	Yes	Yes	No	No	0	.	.	Baseline Cancers
TCGA-16-0848	GBM	57	MALE	Yes	Yes	No	No	.	.	.	.	Baseline Cancers
TCGA-16-0849	GBM	54	MALE	Yes	Yes	No	No	.	.	.	.	Baseline Cancers
TCGA-16-0850	GBM	52	FEMALE	Yes	Yes	No	No	.	.	BRCA2	c.1441A>G_p.Ile481Val	RareVariant
TCGA-16-0861	GBM	65	MALE	Yes	Yes	Yes	.	No	0	.	.	.
TCGA-16-1045	GBM	49	FEMALE	Yes	Yes	Yes	.	No	0	.	.	.
TCGA-16-1460	GBM	36	FEMALE	Yes	Yes	No	.	.	.	.	.	.
TCGA-18-3406	LUSC	67	MALE	Yes	Yes	Yes	No	No	0	.	.	Baseline Cancers
TCGA-18-3407	LUSC	72	MALE	Yes	Yes	Yes	.	No	0	.	.	.
TCGA-18-3408	LUSC	77	FEMALE	Yes	Yes	Yes	No	No	0	.	.	Baseline Cancers
TCGA-18-3409	LUSC	74	MALE	Yes	Yes	Yes	.	No	0	.	.	.
TCGA-18-3410	LUSC	81	MALE	Yes	Yes	Yes	.	No	0	.	.	.
TCGA-18-3411	LUSC	63	FEMALE	Yes	Yes	Yes	No	No	0	.	.	Baseline Cancers
TCGA-18-3412	LUSC	52	MALE	Yes	Yes	Yes	.	No	0	.	.	.
TCGA-18-3414	LUSC	73	MALE	Yes	Yes	Yes	.	No	0	.	.	.
TCGA-18-3415	LUSC	77	MALE	Yes	Yes	Yes	No	No	0	.	.	Baseline Cancers
TCGA-18-3416	LUSC	83	MALE	Yes	Yes	Yes	No	No	0	.	.	Baseline Cancers
TCGA-18-3417	LUSC	65	MALE	Yes	Yes	Yes	No	No	0	.	.	Baseline Cancers
TCGA-18-3419	LUSC	73	MALE	Yes	Yes	Yes	.	No	0	.	.	.
TCGA-18-3421	LUSC	65	MALE	Yes	Yes	Yes	Yes	No	0	.	.	Baseline Cancers
TCGA-18-4083	LUSC	63	MALE	Yes	Yes	Yes	No	No	0	.	.	Baseline Cancers
TCGA-18-4086	LUSC	64	MALE	Yes	Yes	Yes	No	No	0	.	.	Baseline Cancers
TCGA-18-4721	LUSC	74	MALE	Yes	Yes	Yes	No	No	0	.	.	Baseline Cancers
TCGA-18-5592	LUSC	57	MALE	Yes	Yes	Yes	No	No	0	.	.	Baseline Cancers
TCGA-18-5595	LUSC	50	MALE	Yes	Yes	Yes	No	No	0	.	.	Baseline Cancers
TCGA-19-0957	GBM	48	FEMALE	Yes	Yes	No	No	.	.	.	.	Baseline Cancers
TCGA-19-1385	GBM	69	MALE	Yes	Yes	No	.	.	.	.	.	.
TCGA-19-1386	GBM	51	MALE	Yes	Yes	No	Yes	.	.	.	.	Baseline Cancers
TCGA-19-1387	GBM	81	MALE	Yes	Yes	No	.	.	.	.	.	.
TCGA-19-1388	GBM	58	MALE	Yes	Yes	No	.	.	.	.	.	.
TCGA-19-1389	GBM	51	MALE	Yes	Yes	No	No	.	.	BRCA1	c.3708T>G_p.Asn1236Lys	RareVariant
TCGA-19-1390	GBM	63	FEMALE	Yes	Yes	Yes	No	No	0	.	.	Baseline Cancers
TCGA-19-1786	GBM	64	FEMALE	Yes	Yes	No	No	.	.	BRCA1	c.4347A>G_p.=	RareVariant
TCGA-19-1787	GBM	48	MALE	Yes	Yes	No	No	.	.	.	.	Baseline Cancers
TCGA-19-1788	GBM	39	MALE	Yes	No	No	.	.	.	.	.	.
TCGA-19-1789	GBM	69	FEMALE	Yes	Yes	No	No	.	.	.	.	Baseline Cancers
TCGA-19-1790	GBM	56	MALE	Yes	No	Yes	No	No	0	BRCA1	c.68_69delAG	PathogenicMutation
TCGA-19-1791	GBM	82	FEMALE	Yes	Yes	No	No	.	.	BRCA2	c.4357A>G_p.Lys1453Glu	RareVariant
TCGA-19-2619	GBM	55	FEMALE	Yes	Yes	Yes	.	No	0	.	.	.
TCGA-19-2620	GBM	70	MALE	Yes	Yes	Yes	No	No	0	.	.	Baseline Cancers
TCGA-19-2621	GBM	83	MALE	Yes	Yes	No	No	.	.	.	.	Baseline Cancers
TCGA-19-2623	GBM	65	MALE	Yes	Yes	Yes	No	No	0	.	.	Baseline Cancers
TCGA-19-2624	GBM	51	MALE	Yes	Yes	Yes	.	No	0	.	.	.
TCGA-19-2625	GBM	76	FEMALE	Yes	Yes	Yes	Yes	No	0	.	.	Baseline Cancers
TCGA-19-2629	GBM	60	MALE	Yes	Yes	Yes	No	No	0	BRCA2	c.6960G>A_p.=	RareVariant
TCGA-19-2631	GBM	74	FEMALE	Yes	Yes	Yes	.	No	0	.	.	.
TCGA-19-4065	GBM	36	MALE	Yes	Yes	No	No	.	.	BRCA2	c.5096A>G_p.Asp1699Gly	RareVariant
TCGA-19-4068	GBM	68	FEMALE	Yes	No	Yes	.	No	0	.	.	.
TCGA-19-5947	GBM	47	FEMALE	Yes	Yes	Yes	.	.	.	.	.	.
TCGA-19-5950	GBM	52	FEMALE	Yes	Yes	Yes	.	.	.	.	.	.
TCGA-19-5951	GBM	76	FEMALE	Yes	Yes	Yes	No	.	.	.	.	Baseline Cancers
TCGA-19-5952	GBM	62	MALE	Yes	Yes	Yes	No	.	.	.	.	Baseline Cancers
TCGA-19-5953	GBM	58	MALE	Yes	Yes	Yes	No	No	0	.	.	Baseline Cancers
TCGA-19-5954	GBM	72	FEMALE	Yes	Yes	Yes	No	.	.	.	.	Baseline Cancers
TCGA-19-5955	GBM	83	MALE	Yes	Yes	Yes	No	.	.	.	.	Baseline Cancers
TCGA-19-5956	GBM	53	FEMALE	Yes	Yes	No	No	.	.	.	.	Baseline Cancers
TCGA-19-5958	GBM	56	MALE	Yes	Yes	Yes	.	.	.	.	.	.
TCGA-19-5959	GBM	77	FEMALE	Yes	Yes	Yes	No	.	.	.	.	Baseline Cancers
TCGA-19-5960	GBM	56	MALE	Yes	Yes	Yes	No	.	.	BRCA1	c.1001C>T_p.Pro334Leu	RareVariant
TCGA-19-A60I	GBM	39	MALE	Yes	Yes	No	No	.	.	.	.	Baseline Cancers
TCGA-19-A6J4	GBM	68	MALE	Yes	Yes	No	No	.	.	.	.	Baseline Cancers
TCGA-19-A6J5	GBM	40	MALE	Yes	Yes	No	No	.	.	.	.	Baseline Cancers
TCGA-20-0987	OV	61	FEMALE	Yes	Yes	Yes	No	.	.	.	.	Baseline Cancers
TCGA-20-0990	OV	74	FEMALE	Yes	Yes	Yes	.	Yes	1	.	.	.
TCGA-20-0996	OV	59	FEMALE	Yes	Yes	No	No	.	.	.	.	Baseline Cancers
TCGA-20-1682	OV	56	FEMALE	Yes	Yes	Yes	No	Yes	0.901639	.	.	Baseline Cancers
TCGA-20-1683	OV	65	FEMALE	Yes	Yes	Yes	No	No	0	.	.	Baseline Cancers
TCGA-20-1684	OV	51	FEMALE	Yes	Yes	Yes	No	No	0	.	.	Baseline Cancers
TCGA-20-1685	OV	45	FEMALE	Yes	Yes	Yes	Yes	Yes	1	BRCA2	c.5946delT	PathogenicMutation
TCGA-20-1686	OV	75	FEMALE	Yes	Yes	Yes	.	No	0	.	.	.
TCGA-20-1687	OV	46	FEMALE	Yes	Yes	Yes	Yes	Yes	1	BRCA1	c.3756_3759delGTCT	PathogenicMutation
TCGA-21-1070	LUSC	60	FEMALE	Yes	Yes	Yes	No	No	0	BRCA2	c.9253dupA	PathogenicMutation
TCGA-21-1071	LUSC	67	MALE	Yes	Yes	Yes	No	No	0	.	.	Baseline Cancers
TCGA-21-1072	LUSC	75	MALE	Yes	Yes	No	.	.	.	.	.	.
TCGA-21-1075	LUSC	57	MALE	Yes	Yes	No	No	.	.	BRCA2	c.10202C>T_p.Thr3401Met	RareVariant
TCGA-21-1076	LUSC	54	FEMALE	Yes	Yes	Yes	No	No	0	BRCA2	c.800G>A_p.Gly267Glu	RareVariant
TCGA-21-1077	LUSC	64	MALE	Yes	Yes	Yes	No	No	0	.	.	Baseline Cancers
TCGA-21-1078	LUSC	77	MALE	Yes	Yes	Yes	No	No	0	.	.	Baseline Cancers
TCGA-21-1079	LUSC	71	MALE	Yes	Yes	No	No	.	.	.	.	Baseline Cancers
TCGA-21-1080	LUSC	66	MALE	Yes	Yes	No	No	.	.	.	.	Baseline Cancers
TCGA-21-1081	LUSC	69	MALE	Yes	Yes	Yes	No	No	0	BRCA2	c.6309A>C_p.=	RareVariant
TCGA-21-1082	LUSC	61	MALE	Yes	Yes	No	Yes	.	.	BRCA2	c.5552T>G_p.Ile1851Ser	RareVariant
TCGA-21-1083	LUSC	75	MALE	Yes	Yes	No	No	.	.	.	.	Baseline Cancers
TCGA-21-5782	LUSC	68	FEMALE	Yes	Yes	Yes	No	No	0	.	.	Baseline Cancers
TCGA-21-5783	LUSC	76	MALE	Yes	Yes	No	No	.	.	.	.	Baseline Cancers
TCGA-21-5784	LUSC	80	FEMALE	Yes	Yes	Yes	.	No	0	.	.	.
TCGA-21-5786	LUSC	64	MALE	Yes	Yes	Yes	Yes	No	0	.	.	Baseline Cancers
TCGA-21-5787	LUSC	65	MALE	Yes	Yes	Yes	.	No	0	.	.	.
TCGA-21-A5DI	LUSC	77	MALE	Yes	Yes	No	No	.	.	.	.	Baseline Cancers
TCGA-22-0940	LUSC	71	MALE	Yes	Yes	No	.	.	.	.	.	.
TCGA-22-0944	LUSC	61	MALE	Yes	Yes	Yes	.	No	0	.	.	.
TCGA-22-1000	LUSC	76	MALE	Yes	Yes	No	.	.	.	.	.	.
TCGA-22-1002	LUSC	69	MALE	Yes	Yes	Yes	No	No	0	BRCA2	c.1385A>G_p.Glu462Gly	RareVariant
TCGA-22-1005	LUSC	63	MALE	Yes	Yes	No	No	.	.	BRCA1	c.4689C>G_p.Tyr1563X	PathogenicMutation
TCGA-22-1011	LUSC	73	MALE	Yes	Yes	Yes	No	No	0	.	.	Baseline Cancers
TCGA-22-1012	LUSC	80	FEMALE	Yes	Yes	Yes	.	No	0	.	.	.
TCGA-22-1016	LUSC	65	MALE	Yes	Yes	Yes	.	No	0	.	.	.
TCGA-22-4591	LUSC	80	MALE	Yes	Yes	Yes	Yes	No	0	.	.	Baseline Cancers
TCGA-22-4593	LUSC	77	MALE	Yes	Yes	Yes	Yes	No	0	BRCA2	c.3304A>T_p.Asn1102Tyr	RareVariant
TCGA-22-4594	LUSC	60	FEMALE	Yes	Yes	No	.	.	.	.	.	.
TCGA-22-4595	LUSC	57	MALE	Yes	Yes	Yes	.	No	0	BRCA2	c.7596C>T_p.=	RareVariant
TCGA-22-4596	LUSC	69	FEMALE	Yes	Yes	No	No	.	.	.	.	Baseline Cancers
TCGA-22-4599	LUSC	73	FEMALE	Yes	Yes	Yes	No	No	0	.	.	Baseline Cancers
TCGA-22-4601	LUSC	73	FEMALE	Yes	Yes	Yes	.	No	0	.	.	.
TCGA-22-4604	LUSC	73	MALE	Yes	Yes	Yes	No	No	0	.	.	Baseline Cancers
TCGA-22-4605	LUSC	78	FEMALE	Yes	Yes	No	No	.	.	.	.	Baseline Cancers
TCGA-22-4607	LUSC	75	MALE	Yes	Yes	Yes	No	No	0	.	.	Baseline Cancers
TCGA-22-4609	LUSC	81	MALE	Yes	Yes	No	.	.	.	.	.	.
TCGA-22-4613	LUSC	73	FEMALE	Yes	Yes	Yes	.	No	0	.	.	.
TCGA-22-5471	LUSC	75	MALE	Yes	Yes	Yes	No	No	0	BRCA1	c.4127C>G_p.Thr1376Arg	RareVariant
TCGA-22-5472	LUSC	67	MALE	Yes	Yes	Yes	No	No	0	.	.	Baseline Cancers
TCGA-22-5473	LUSC	78	MALE	Yes	Yes	Yes	Yes	No	0	.	.	Baseline Cancers
TCGA-22-5474	LUSC	74	MALE	Yes	Yes	Yes	.	No	0	.	.	.
TCGA-22-5477	LUSC	65	MALE	Yes	Yes	Yes	No	No	0	BRCA1	c.5576C>G_p.Pro1859Arg	RareVariant
TCGA-22-5478	LUSC	79	MALE	Yes	Yes	Yes	No	No	0	.	.	Baseline Cancers
TCGA-22-5479	LUSC	64	MALE	Yes	Yes	No	No	.	.	.	.	Baseline Cancers
TCGA-22-5480	LUSC	66	FEMALE	Yes	Yes	Yes	No	No	0	.	.	Baseline Cancers
TCGA-22-5481	LUSC	72	FEMALE	Yes	Yes	No	Yes	.	.	.	.	Baseline Cancers
TCGA-22-5482	LUSC	81	MALE	Yes	Yes	Yes	Yes	No	0	.	.	Baseline Cancers
TCGA-22-5483	LUSC	74	MALE	Yes	Yes	No	Yes	.	.	.	.	Baseline Cancers
TCGA-22-5485	LUSC	58	FEMALE	Yes	Yes	Yes	Yes	No	0	.	.	Baseline Cancers
TCGA-22-5489	LUSC	64	MALE	Yes	Yes	Yes	.	No	0	.	.	.
TCGA-22-5491	LUSC	74	MALE	Yes	Yes	Yes	Yes	No	0	.	.	Baseline Cancers
TCGA-22-5492	LUSC	73	FEMALE	Yes	Yes	Yes	No	No	0	.	.	Baseline Cancers
TCGA-22-A5C4	LUSC	70	MALE	Yes	Yes	No	No	.	.	.	.	Baseline Cancers
TCGA-23-1021	OV	45	FEMALE	Yes	Yes	Yes	Yes	Yes	0.675676	BRCA2	c.6037A>T_p.Lys2013X	PathogenicMutation
TCGA-23-1027	OV	48	FEMALE	Yes	Yes	Yes	Yes	.	.	BRCA1	c.68_69delAG	PathogenicMutation
TCGA-23-1029	OV	46	FEMALE	Yes	Yes	Yes	Yes	Yes	0.688525	BRCA2	c.5946delT	PathogenicMutation
TCGA-23-1030	OV	64	FEMALE	Yes	Yes	Yes	.	.	.	.	.	.
TCGA-23-1031	OV	60	FEMALE	Yes	Yes	Yes	No	Yes	1	.	.	Baseline Cancers
TCGA-23-1032	OV	73	FEMALE	Yes	Yes	Yes	No	No	0	.	.	Baseline Cancers
TCGA-23-1111	OV	63	FEMALE	Yes	Yes	Yes	No	No	0	BRCA2	c.9038C>T_p.Thr3013Ile	RareVariant
TCGA-23-1113	OV	48	FEMALE	Yes	Yes	No	No	.	.	BRCA2	c.5634C>T_p.=	RareVariant
TCGA-23-1114	OV	55	FEMALE	Yes	Yes	Yes	No	Yes	0.863636	BRCA2	c.5946delT	PathogenicMutation
TCGA-23-1116	OV	83	FEMALE	Yes	Yes	Yes	No	.	.	.	.	Baseline Cancers
TCGA-23-1117	OV	42	FEMALE	Yes	Yes	Yes	.	Yes	1	.	.	.
TCGA-23-1118	OV	45	FEMALE	Yes	Yes	Yes	No	Yes	0.724138	BRCA1	c.68_69delAG	PathogenicMutation
TCGA-23-1121	OV	51	FEMALE	Yes	Yes	No	Yes	.	.	BRCA2	c.4631delA	PathogenicMutation
TCGA-23-1122	OV	53	FEMALE	Yes	Yes	Yes	Yes	Yes	0.506173	BRCA1	c.5266dupC	PathogenicMutation
TCGA-23-1123	OV	59	FEMALE	Yes	Yes	Yes	.	Yes	1	.	.	.
TCGA-23-1124	OV	62	FEMALE	Yes	Yes	Yes	No	Yes	1	.	.	Baseline Cancers
TCGA-23-1809	OV	63	FEMALE	Yes	Yes	Yes	Yes	No	0	.	.	Baseline Cancers
TCGA-23-2072	OV	58	FEMALE	Yes	Yes	Yes	No	No	0	BRCA2	c.7232A>C_p.Lys2411Thr	RareVariant
TCGA-23-2077	OV	45	FEMALE	Yes	Yes	Yes	Yes	Yes	1	BRCA1	c.5266dupC	PathogenicMutation
TCGA-23-2078	OV	66	FEMALE	Yes	Yes	Yes	Yes	No	0	BRCA1	c.68_69delAG	PathogenicMutation
TCGA-23-2079	OV	46	FEMALE	Yes	Yes	Yes	Yes	.	.	BRCA1	c.68_69delAG	PathogenicMutation
TCGA-23-2081	OV	49	FEMALE	Yes	Yes	Yes	Yes	.	.	BRCA1	c.5266dupC	PathogenicMutation
TCGA-23-2084	OV	45	FEMALE	Yes	Yes	No	Yes	.	.	BRCA2	c.5946delT	PathogenicMutation
TCGA-23-2641	OV	85	FEMALE	Yes	Yes	Yes	No	Yes	0.674699	.	.	Baseline Cancers
TCGA-23-2643	OV	74	FEMALE	Yes	Yes	Yes	No	.	.	.	.	Baseline Cancers
TCGA-23-2645	OV	54	FEMALE	Yes	Yes	Yes	No	Yes	0.621622	BRCA2	c.3445A>G_p.Met1149Val	RareVariant
TCGA-23-2647	OV	49	FEMALE	Yes	No	Yes	.	Yes	1	.	.	.
TCGA-23-2649	OV	60	FEMALE	Yes	No	Yes	No	Yes	0.684211	.	.	Baseline Cancers
TCGA-24-0970	OV	63	FEMALE	Yes	Yes	Yes	Yes	.	.	BRCA1	c.4735C>G_p.Pro1579Ala	RareVariant
TCGA-24-0975	OV	58	FEMALE	Yes	Yes	Yes	No	.	.	BRCA2	c.631+2T>G	PathogenicMutation
TCGA-24-0979	OV	53	FEMALE	Yes	Yes	Yes	Yes	No	0	.	.	Baseline Cancers
TCGA-24-0980	OV	53	FEMALE	Yes	Yes	Yes	No	No	0	.	.	Baseline Cancers
TCGA-24-0982	OV	77	FEMALE	Yes	Yes	Yes	Yes	No	0	.	.	Baseline Cancers
TCGA-24-1103	OV	50	FEMALE	Yes	Yes	Yes	Yes	Yes	0.885714	BRCA1	c.190T>G_p.Cys64Gly	PathogenicMutation
TCGA-24-1104	OV	56	FEMALE	Yes	Yes	Yes	No	Yes	0.741379	.	.	Baseline Cancers
TCGA-24-1413	OV	51	FEMALE	Yes	Yes	Yes	Yes	.	.	.	.	Baseline Cancers
TCGA-24-1416	OV	34	FEMALE	Yes	Yes	Yes	No	.	.	.	.	Baseline Cancers
TCGA-24-1417	OV	54	FEMALE	Yes	Yes	Yes	Yes	Yes	0.792453	BRCA2	c.5116_5119delAATA	PathogenicMutation
TCGA-24-1418	OV	68	FEMALE	Yes	Yes	Yes	.	No	0	.	.	.
TCGA-24-1419	OV	62	FEMALE	Yes	Yes	Yes	No	.	.	.	.	Baseline Cancers
TCGA-24-1422	OV	82	FEMALE	Yes	Yes	Yes	.	No	0	.	.	.
TCGA-24-1423	OV	61	FEMALE	Yes	Yes	Yes	Yes	Yes	1	.	.	Baseline Cancers
TCGA-24-1424	OV	67	FEMALE	Yes	Yes	Yes	Yes	No	0	.	.	Baseline Cancers
TCGA-24-1425	OV	45	FEMALE	Yes	Yes	Yes	No	.	.	.	.	Baseline Cancers
TCGA-24-1426	OV	43	FEMALE	Yes	Yes	Yes	No	.	.	.	.	Baseline Cancers
TCGA-24-1427	OV	58	FEMALE	Yes	Yes	Yes	.	No	0	.	.	.
TCGA-24-1428	OV	50	FEMALE	Yes	Yes	Yes	Yes	.	.	BRCA2	c.6263C>T_p.Thr2088Ile	RareVariant
TCGA-24-1431	OV	67	FEMALE	Yes	Yes	Yes	No	.	.	.	.	Baseline Cancers
TCGA-24-1434	OV	59	FEMALE	Yes	Yes	Yes	No	.	.	.	.	Baseline Cancers
TCGA-24-1435	OV	57	FEMALE	Yes	Yes	Yes	.	Yes	1	.	.	.
TCGA-24-1436	OV	57	FEMALE	Yes	Yes	Yes	Yes	No	0	.	.	Baseline Cancers
TCGA-24-1463	OV	70	FEMALE	Yes	Yes	Yes	Yes	Yes	1	BRCA2	c.1813dupA	PathogenicMutation
TCGA-24-1464	OV	70	FEMALE	Yes	Yes	Yes	.	No	0	.	.	.
TCGA-24-1466	OV	74	FEMALE	Yes	Yes	Yes	No	.	.	.	.	Baseline Cancers
TCGA-24-1469	OV	71	FEMALE	Yes	Yes	Yes	No	Yes	0.680851	.	.	Baseline Cancers
TCGA-24-1470	OV	54	FEMALE	Yes	Yes	Yes	Yes	No	0	BRCA1	c.5030_5033delCTAA	PathogenicMutation
TCGA-24-1471	OV	60	FEMALE	Yes	Yes	Yes	No	.	.	BRCA1	c.4265G>A_p.Gly1422Glu	RareVariant
TCGA-24-1474	OV	57	FEMALE	Yes	Yes	Yes	.	.	.	.	.	.
TCGA-24-1549	OV	58	FEMALE	Yes	Yes	Yes	No	.	.	.	.	Baseline Cancers
TCGA-24-1551	OV	53	FEMALE	Yes	Yes	Yes	Yes	.	.	.	.	Baseline Cancers
TCGA-24-1552	OV	77	FEMALE	Yes	Yes	Yes	Yes	.	.	.	.	Baseline Cancers
TCGA-24-1562	OV	67	FEMALE	Yes	Yes	Yes	No	.	.	.	.	Baseline Cancers
TCGA-24-1563	OV	66	FEMALE	Yes	Yes	Yes	No	No	0	BRCA2	c.5198C>T_p.Ser1733Phe	RareVariant
TCGA-24-1564	OV	67	FEMALE	Yes	Yes	Yes	No	.	.	.	.	Baseline Cancers
TCGA-24-1565	OV	74	FEMALE	Yes	Yes	Yes	No	.	.	.	.	Baseline Cancers
TCGA-24-1603	OV	53	FEMALE	Yes	Yes	Yes	.	.	.	.	.	.
TCGA-24-1616	OV	56	FEMALE	Yes	Yes	Yes	.	No	0	.	.	.
TCGA-24-1842	OV	49	FEMALE	Yes	Yes	Yes	.	.	.	.	.	.
TCGA-24-1843	OV	66	FEMALE	Yes	Yes	Yes	Yes	Yes	1	.	.	Baseline Cancers
TCGA-24-1844	OV	64	FEMALE	Yes	Yes	Yes	Yes	Yes	0.6	.	.	Baseline Cancers
TCGA-24-1845	OV	42	FEMALE	Yes	Yes	Yes	No	Yes	0.634146	.	.	Baseline Cancers
TCGA-24-1846	OV	45	FEMALE	Yes	Yes	Yes	.	Yes	0.647727	.	.	.
TCGA-24-1847	OV	45	FEMALE	Yes	Yes	Yes	.	Yes	0.76	.	.	.
TCGA-24-1849	OV	80	FEMALE	Yes	Yes	Yes	Yes	Yes	1	BRCA2	c.4889C>G_p.Ser1630X	PathogenicMutation
TCGA-24-1850	OV	72	FEMALE	Yes	Yes	Yes	No	No	0	BRCA2	c.3218A>G_p.Gln1073Arg	RareVariant
TCGA-24-1927	OV	59	FEMALE	Yes	Yes	No	No	.	.	.	.	Baseline Cancers
TCGA-24-2019	OV	46	FEMALE	Yes	Yes	Yes	No	.	.	.	.	Baseline Cancers
TCGA-24-2024	OV	72	FEMALE	Yes	Yes	Yes	Yes	Yes	1	BRCA2	c.5130_5133delTGTA	PathogenicMutation
TCGA-24-2030	OV	87	FEMALE	Yes	Yes	Yes	.	No	0	.	.	.
TCGA-24-2033	OV	87	FEMALE	Yes	Yes	No	Yes	.	.	BRCA2	c.6935A>T_p.Asp2312Val	RareVariant
TCGA-24-2035	OV	65	FEMALE	Yes	Yes	Yes	No	Yes	0.913044	.	.	Baseline Cancers
TCGA-24-2036	OV	50	FEMALE	Yes	Yes	No	.	.	.	.	.	.
TCGA-24-2038	OV	68	FEMALE	Yes	Yes	Yes	No	.	.	.	.	Baseline Cancers
TCGA-24-2260	OV	74	FEMALE	Yes	Yes	Yes	No	.	.	.	.	Baseline Cancers
TCGA-24-2261	OV	76	FEMALE	Yes	Yes	Yes	Yes	.	.	.	.	Baseline Cancers
TCGA-24-2262	OV	57	FEMALE	Yes	Yes	Yes	No	No	0	.	.	Baseline Cancers
TCGA-24-2267	OV	58	FEMALE	Yes	Yes	Yes	Yes	Yes	0.808219	BRCA1	c.5095C>T_p.Arg1699Trp	PathogenicMutation
TCGA-24-2271	OV	55	FEMALE	Yes	Yes	Yes	Yes	.	.	BRCA1, BRCA2	c.1834A>G_p.Arg612Gly, c.4954G>C_p.Ala1652Pro	RareVariant
TCGA-24-2280	OV	74	FEMALE	Yes	Yes	Yes	Yes	.	.	BRCA2	c.5946delT	PathogenicMutation
TCGA-24-2281	OV	68	FEMALE	Yes	Yes	Yes	No	.	.	.	.	Baseline Cancers
TCGA-24-2288	OV	70	FEMALE	Yes	Yes	Yes	Yes	.	.	BRCA2	c.658_659delGT	PathogenicMutation
TCGA-24-2289	OV	68	FEMALE	Yes	Yes	Yes	No	.	.	.	.	Baseline Cancers
TCGA-24-2290	OV	56	FEMALE	Yes	Yes	Yes	No	No	0	.	.	Baseline Cancers
TCGA-24-2293	OV	47	FEMALE	Yes	Yes	Yes	No	.	.	BRCA2	c.7558C>T_p.Arg2520X	PathogenicMutation
TCGA-24-2295	OV	69	FEMALE	Yes	Yes	No	Yes	.	.	.	.	Baseline Cancers
TCGA-24-2298	OV	55	FEMALE	Yes	Yes	Yes	Yes	Yes	0.977273	BRCA1	c.4182_4183dupTC	PathogenicMutation
TCGA-25-1313	OV	62	FEMALE	Yes	Yes	Yes	No	Yes	1	.	.	Baseline Cancers
TCGA-25-1314	OV	42	FEMALE	Yes	Yes	No	Yes	.	.	BRCA2	c.5213_5216delCTTA	PathogenicMutation
TCGA-25-1315	OV	50	FEMALE	Yes	Yes	Yes	Yes	No	0	.	.	Baseline Cancers
TCGA-25-1316	OV	55	FEMALE	Yes	Yes	Yes	.	.	.	.	.	.
TCGA-25-1319	OV	73	FEMALE	Yes	Yes	Yes	No	No	0	.	.	Baseline Cancers
TCGA-25-1320	OV	65	FEMALE	Yes	Yes	Yes	.	.	.	.	.	.
TCGA-25-1321	OV	65	FEMALE	Yes	Yes	Yes	.	.	.	.	.	.
TCGA-25-1322	OV	62	FEMALE	Yes	Yes	Yes	No	No	0	.	.	Baseline Cancers
TCGA-25-1323	OV	72	FEMALE	Yes	Yes	No	No	.	.	.	.	Baseline Cancers
TCGA-25-1326	OV	61	FEMALE	Yes	No	Yes	.	Yes	1	.	.	.
TCGA-25-1328	OV	38	FEMALE	Yes	No	Yes	No	.	.	.	.	Baseline Cancers
TCGA-25-1329	OV	76	FEMALE	Yes	Yes	Yes	.	.	.	.	.	.
TCGA-25-2042	OV	60	FEMALE	Yes	Yes	Yes	.	.	.	.	.	.
TCGA-25-2391	OV	57	FEMALE	Yes	Yes	Yes	.	.	.	.	.	.
TCGA-25-2392	OV	75	FEMALE	Yes	Yes	Yes	Yes	No	0	BRCA1	c.4035delA	PathogenicMutation
TCGA-25-2393	OV	81	FEMALE	Yes	Yes	Yes	Yes	No	0	.	.	Baseline Cancers
TCGA-25-2396	OV	71	FEMALE	Yes	Yes	Yes	.	.	.	.	.	.
TCGA-25-2397	OV	59	FEMALE	Yes	Yes	No	No	.	.	.	.	Baseline Cancers
TCGA-25-2398	OV	71	FEMALE	Yes	Yes	Yes	.	.	.	.	.	.
TCGA-25-2399	OV	80	FEMALE	Yes	Yes	Yes	.	.	.	.	.	.
TCGA-25-2400	OV	76	FEMALE	Yes	Yes	Yes	No	No	0	.	.	Baseline Cancers
TCGA-25-2401	OV	64	FEMALE	Yes	Yes	Yes	No	No	0	BRCA1	c.5266dupC	PathogenicMutation
TCGA-25-2404	OV	38	FEMALE	Yes	Yes	Yes	No	.	.	BRCA2	c.1029delA	PathogenicMutation
TCGA-25-2408	OV	37	FEMALE	Yes	Yes	Yes	.	.	.	.	.	.
TCGA-25-2409	OV	71	FEMALE	Yes	Yes	Yes	No	.	.	BRCA1	c.5005G>T_p.Ala1669Ser	RareVariant
TCGA-26-1439	GBM	63	MALE	Yes	Yes	Yes	.	No	0	.	.	.
TCGA-26-1442	GBM	43	MALE	Yes	Yes	Yes	No	No	0	.	.	Baseline Cancers
TCGA-26-1799	GBM	68	MALE	Yes	Yes	No	No	.	.	.	.	Baseline Cancers
TCGA-26-5132	GBM	74	MALE	Yes	Yes	Yes	.	No	0	.	.	.
TCGA-26-5133	GBM	59	MALE	Yes	Yes	Yes	No	No	0	.	.	Baseline Cancers
TCGA-26-5134	GBM	74	MALE	Yes	Yes	Yes	No	No	0	BRCA2	c.7156T>C_p.Ser2386Pro	RareVariant
TCGA-26-5135	GBM	72	FEMALE	Yes	Yes	Yes	No	No	0	.	.	Baseline Cancers
TCGA-26-5136	GBM	78	FEMALE	Yes	Yes	Yes	No	No	0	.	.	Baseline Cancers
TCGA-26-5139	GBM	65	FEMALE	Yes	Yes	Yes	No	No	0	.	.	Baseline Cancers
TCGA-26-6173	GBM	57	MALE	Yes	Yes	Yes	No	.	.	.	.	Baseline Cancers
TCGA-26-6174	GBM	65	FEMALE	Yes	Yes	Yes	No	No	0	.	.	Baseline Cancers
TCGA-27-1830	GBM	57	MALE	Yes	Yes	Yes	Yes	No	0	.	.	Baseline Cancers
TCGA-27-1831	GBM	66	MALE	Yes	Yes	Yes	.	No	0	.	.	.
TCGA-27-1832	GBM	59	FEMALE	Yes	Yes	Yes	No	No	0	.	.	Baseline Cancers
TCGA-27-1833	GBM	67	FEMALE	Yes	Yes	Yes	No	No	0	.	.	Baseline Cancers
TCGA-27-1834	GBM	56	MALE	Yes	Yes	Yes	No	No	0	.	.	Baseline Cancers
TCGA-27-1835	GBM	53	FEMALE	Yes	Yes	Yes	No	No	0	.	.	Baseline Cancers
TCGA-27-1836	GBM	33	FEMALE	Yes	Yes	Yes	.	No	0	.	.	.
TCGA-27-1837	GBM	36	MALE	Yes	Yes	Yes	.	No	0	.	.	.
TCGA-27-1838	GBM	59	FEMALE	Yes	Yes	Yes	.	No	0	.	.	.
TCGA-27-2518	GBM	52	MALE	Yes	Yes	Yes	No	No	0	.	.	Baseline Cancers
TCGA-27-2519	GBM	48	MALE	Yes	Yes	Yes	.	No	0	.	.	.
TCGA-27-2521	GBM	34	MALE	Yes	Yes	Yes	No	No	0	.	.	Baseline Cancers
TCGA-27-2523	GBM	63	MALE	Yes	Yes	Yes	No	No	0	.	.	Baseline Cancers
TCGA-27-2524	GBM	56	MALE	Yes	Yes	Yes	No	No	0	.	.	Baseline Cancers
TCGA-27-2526	GBM	79	FEMALE	Yes	Yes	Yes	.	No	0	.	.	.
TCGA-27-2527	GBM	81	MALE	Yes	Yes	Yes	No	No	0	.	.	Baseline Cancers
TCGA-27-2528	GBM	62	MALE	Yes	Yes	Yes	.	No	0	.	.	.
TCGA-28-1745	GBM	76	MALE	Yes	No	No	No	.	.	.	.	Baseline Cancers
TCGA-28-1746	GBM	77	FEMALE	Yes	Yes	No	No	.	.	.	.	Baseline Cancers
TCGA-28-1747	GBM	44	MALE	Yes	Yes	Yes	.	No	0	.	.	.
TCGA-28-1749	GBM	73	MALE	Yes	Yes	No	No	.	.	.	.	Baseline Cancers
TCGA-28-1750	GBM	40	FEMALE	Yes	Yes	No	No	.	.	.	.	Baseline Cancers
TCGA-28-1751	GBM	61	FEMALE	Yes	Yes	No	No	.	.	.	.	Baseline Cancers
TCGA-28-1752	GBM	42	FEMALE	Yes	Yes	No	.	.	.	.	.	.
TCGA-28-1753	GBM	53	MALE	Yes	Yes	Yes	No	No	0	.	.	Baseline Cancers
TCGA-28-1755	GBM	52	FEMALE	Yes	Yes	No	No	.	.	.	.	Baseline Cancers
TCGA-28-1757	GBM	71	MALE	Yes	Yes	No	No	.	.	.	.	Baseline Cancers
TCGA-28-1760	GBM	48	MALE	Yes	No	No	.	.	.	.	.	.
TCGA-28-2499	GBM	59	MALE	Yes	No	Yes	.	.	.	.	.	.
TCGA-28-2502	GBM	65	MALE	Yes	Yes	Yes	No	No	0	.	.	Baseline Cancers
TCGA-28-2506	GBM	63	FEMALE	Yes	Yes	No	.	.	.	.	.	.
TCGA-28-2509	GBM	77	FEMALE	Yes	Yes	Yes	.	No	0	.	.	.
TCGA-28-2513	GBM	69	FEMALE	Yes	Yes	Yes	No	No	0	.	.	Baseline Cancers
TCGA-28-2514	GBM	45	MALE	Yes	Yes	Yes	No	No	0	.	.	Baseline Cancers
TCGA-28-5204	GBM	72	MALE	Yes	Yes	Yes	No	No	0	.	.	Baseline Cancers
TCGA-28-5207	GBM	71	MALE	Yes	Yes	Yes	No	No	0	.	.	Baseline Cancers
TCGA-28-5208	GBM	52	MALE	Yes	Yes	Yes	No	No	0	.	.	Baseline Cancers
TCGA-28-5209	GBM	66	FEMALE	Yes	Yes	Yes	No	No	0	.	.	Baseline Cancers
TCGA-28-5211	GBM	42	MALE	Yes	Yes	Yes	.	.	.	.	.	.
TCGA-28-5213	GBM	72	MALE	Yes	Yes	Yes	No	No	0	.	.	Baseline Cancers
TCGA-28-5214	GBM	53	MALE	Yes	Yes	Yes	No	No	0	.	.	Baseline Cancers
TCGA-28-5215	GBM	62	FEMALE	Yes	Yes	Yes	.	No	0	.	.	.
TCGA-28-5216	GBM	52	MALE	Yes	Yes	Yes	No	No	0	.	.	Baseline Cancers
TCGA-28-5218	GBM	63	MALE	Yes	Yes	Yes	No	.	.	.	.	Baseline Cancers
TCGA-28-5219	GBM	47	FEMALE	Yes	Yes	Yes	.	No	0	.	.	.
TCGA-28-5220	GBM	67	MALE	Yes	Yes	Yes	.	No	0	.	.	.
TCGA-28-6450	GBM	60	MALE	Yes	Yes	Yes	No	No	0	.	.	Baseline Cancers
TCGA-29-1688	OV	39	FEMALE	Yes	Yes	Yes	Yes	No	0	BRCA1	c.3756_3759delGTCT	PathogenicMutation
TCGA-29-1691	OV	51	FEMALE	Yes	Yes	Yes	Yes	Yes	0.538462	BRCA1	c.5363G>T_p.Gly1788Val	PathogenicMutation
TCGA-29-1693	OV	72	FEMALE	Yes	Yes	Yes	No	Yes	0.891892	.	.	Baseline Cancers
TCGA-29-1694	OV	45	FEMALE	Yes	Yes	Yes	No	.	.	.	.	Baseline Cancers
TCGA-29-1695	OV	62	FEMALE	Yes	Yes	Yes	No	No	0	BRCA1	c.3171T>C_p.=	RareVariant
TCGA-29-1696	OV	43	FEMALE	Yes	Yes	Yes	Yes	Yes	0.9375	BRCA1	c.514delC	PathogenicMutation
TCGA-29-1697	OV	62	FEMALE	Yes	Yes	Yes	Yes	No	0	.	.	Baseline Cancers
TCGA-29-1698	OV	53	FEMALE	Yes	Yes	Yes	No	No	0	.	.	Baseline Cancers
TCGA-29-1699	OV	57	FEMALE	Yes	Yes	Yes	No	No	0	.	.	Baseline Cancers
TCGA-29-1701	OV	56	FEMALE	Yes	Yes	Yes	Yes	No	0	BRCA2	c.3966_3968delCAA_p.Asn1322del	RareVariant
TCGA-29-1702	OV	84	FEMALE	Yes	Yes	Yes	No	No	0	.	.	Baseline Cancers
TCGA-29-1703	OV	56	FEMALE	Yes	Yes	Yes	No	No	0	BRCA1	c.4113G>A_p.=	RareVariant
TCGA-29-1705	OV	47	FEMALE	Yes	Yes	Yes	.	No	0	.	.	.
TCGA-29-1707	OV	41	FEMALE	Yes	Yes	Yes	No	No	0	.	.	Baseline Cancers
TCGA-29-1710	OV	54	FEMALE	Yes	Yes	Yes	Yes	.	.	.	.	Baseline Cancers
TCGA-29-1711	OV	45	FEMALE	Yes	Yes	Yes	Yes	No	0	.	.	Baseline Cancers
TCGA-29-1761	OV	80	FEMALE	Yes	Yes	Yes	No	Yes	1	BRCA1	c.4813T>C_p.=	RareVariant
TCGA-29-1762	OV	59	FEMALE	Yes	Yes	Yes	.	Yes	0.847458	.	.	.
TCGA-29-1763	OV	43	FEMALE	Yes	Yes	Yes	No	Yes	0.695652	BRCA1	c.190T>G_p.Cys64Gly	PathogenicMutation
TCGA-29-1764	OV	49	FEMALE	Yes	Yes	Yes	Yes	Yes	1	BRCA2	c.3847_3848delGT	PathogenicMutation
TCGA-29-1766	OV	74	FEMALE	Yes	Yes	Yes	.	No	0	.	.	.
TCGA-29-1768	OV	50	FEMALE	Yes	Yes	Yes	No	No	0	.	.	Baseline Cancers
TCGA-29-1769	OV	40	FEMALE	Yes	Yes	Yes	.	Yes	0.984375	.	.	.
TCGA-29-1770	OV	54	FEMALE	Yes	Yes	Yes	Yes	No	0	BRCA1	c.2457delC	PathogenicMutation
TCGA-29-1771	OV	76	FEMALE	Yes	Yes	Yes	No	.	.	.	.	Baseline Cancers
TCGA-29-1774	OV	82	FEMALE	Yes	Yes	Yes	No	No	0	.	.	Baseline Cancers
TCGA-29-1775	OV	51	FEMALE	Yes	Yes	Yes	Yes	Yes	0.903226	BRCA1	c.68_69delAG	PathogenicMutation
TCGA-29-1776	OV	63	FEMALE	Yes	Yes	Yes	.	No	0	.	.	.
TCGA-29-1777	OV	47	FEMALE	Yes	Yes	Yes	.	Yes	0.675676	.	.	.
TCGA-29-1778	OV	77	FEMALE	Yes	Yes	Yes	No	No	0	.	.	Baseline Cancers
TCGA-29-1781	OV	69	FEMALE	Yes	Yes	Yes	Yes	Yes	0.758621	BRCA1	c.2475delC	PathogenicMutation
TCGA-29-1783	OV	58	FEMALE	Yes	Yes	Yes	.	No	0	.	.	.
TCGA-29-1784	OV	55	FEMALE	Yes	Yes	Yes	Yes	Yes	0.852941	BRCA2	c.6405_6409del5	PathogenicMutation
TCGA-29-1785	OV	55	FEMALE	Yes	Yes	Yes	No	No	0	.	.	Baseline Cancers
TCGA-29-2427	OV	60	FEMALE	Yes	Yes	Yes	.	No	0	.	.	.
TCGA-29-2429	OV	79	FEMALE	Yes	Yes	Yes	No	No	0	.	.	Baseline Cancers
TCGA-29-2431	OV	59	FEMALE	Yes	Yes	Yes	.	.	.	.	.	.
TCGA-29-2432	OV	61	FEMALE	Yes	Yes	Yes	No	Yes	0.819445	.	.	Baseline Cancers
TCGA-29-2434	OV	52	FEMALE	Yes	Yes	Yes	Yes	Yes	0.69697	.	.	Baseline Cancers
TCGA-29-2436	OV	36	FEMALE	Yes	Yes	Yes	No	.	.	.	.	Baseline Cancers
TCGA-2A-A8VL	PRAD	51	MALE	No	Yes	Yes	Yes	.	.	.	.	Baseline Cancers
TCGA-2A-A8VO	PRAD	57	MALE	No	Yes	Yes	.	.	.	.	.	.
TCGA-2A-A8VV	PRAD	52	MALE	No	Yes	Yes	No	.	.	.	.	Baseline Cancers
TCGA-2A-A8VX	PRAD	70	MALE	No	Yes	No	No	.	.	BRCA2	c.5261A>G_p.Asp1754Gly	RareVariant
TCGA-2A-A8W1	PRAD	54	MALE	No	Yes	Yes	No	.	.	.	.	Baseline Cancers
TCGA-2A-A8W3	PRAD	69	MALE	No	Yes	Yes	No	.	.	.	.	Baseline Cancers
TCGA-2H-A9GF	ESCA	67	MALE	Yes	Yes	No	Yes	.	.	.	.	Baseline Cancers
TCGA-2H-A9GH	ESCA	44	MALE	Yes	Yes	No	.	.	.	.	.	.
TCGA-2H-A9GI	ESCA	68	MALE	Yes	Yes	No	No	.	.	.	.	Baseline Cancers
TCGA-2H-A9GJ	ESCA	57	MALE	Yes	Yes	No	.	.	.	.	.	.
TCGA-2H-A9GK	ESCA	43	MALE	Yes	Yes	No	Yes	.	.	BRCA2	c.4178C>T_p.Ala1393Val	RareVariant
TCGA-2H-A9GL	ESCA	74	MALE	Yes	Yes	No	Yes	.	.	.	.	Baseline Cancers
TCGA-2H-A9GM	ESCA	53	MALE	Yes	Yes	No	.	.	.	.	.	.
TCGA-2H-A9GN	ESCA	70	MALE	Yes	Yes	No	.	.	.	.	.	.
TCGA-2H-A9GO	ESCA	58	MALE	Yes	Yes	No	.	.	.	.	.	.
TCGA-2H-A9GQ	ESCA	80	MALE	Yes	Yes	No	No	.	.	.	.	Baseline Cancers
TCGA-2H-A9GR	ESCA	80	MALE	Yes	Yes	No	No	.	.	.	.	Baseline Cancers
TCGA-30-1714	OV	68	FEMALE	Yes	Yes	Yes	No	No	0	.	.	Baseline Cancers
TCGA-30-1718	OV	44	FEMALE	Yes	Yes	Yes	.	Yes	0.904762	.	.	.
TCGA-30-1853	OV	58	FEMALE	Yes	Yes	Yes	No	.	.	.	.	Baseline Cancers
TCGA-30-1855	OV	61	FEMALE	Yes	Yes	Yes	No	Yes	0.866667	.	.	Baseline Cancers
TCGA-30-1856	OV	56	FEMALE	Yes	Yes	Yes	No	No	0	.	.	Baseline Cancers
TCGA-30-1857	OV	64	FEMALE	Yes	Yes	Yes	.	Yes	1	.	.	.
TCGA-30-1859	OV	56	FEMALE	Yes	Yes	No	.	.	.	.	.	.
TCGA-30-1862	OV	65	FEMALE	Yes	Yes	Yes	No	.	.	.	.	Baseline Cancers
TCGA-30-1891	OV	61	FEMALE	Yes	Yes	Yes	.	.	.	.	.	.
TCGA-31-1950	OV	76	FEMALE	Yes	Yes	Yes	.	.	.	.	.	.
TCGA-31-1953	OV	52	FEMALE	Yes	Yes	Yes	No	.	.	BRCA1	c.878C>G_p.Thr293Ser	RareVariant
TCGA-31-1959	OV	49	FEMALE	Yes	Yes	Yes	.	.	.	.	.	.
TCGA-32-1970	GBM	59	MALE	Yes	Yes	Yes	.	No	0	.	.	.
TCGA-32-1976	GBM	65	MALE	Yes	Yes	No	No	.	.	.	.	Baseline Cancers
TCGA-32-1977	GBM	63	FEMALE	Yes	Yes	Yes	No	No	0	.	.	Baseline Cancers
TCGA-32-1979	GBM	69	FEMALE	Yes	Yes	Yes	No	No	0	.	.	Baseline Cancers
TCGA-32-1980	GBM	72	MALE	Yes	Yes	Yes	No	.	.	.	.	Baseline Cancers
TCGA-32-1982	GBM	76	FEMALE	Yes	Yes	Yes	.	No	0	.	.	.
TCGA-32-1986	GBM	68	MALE	Yes	Yes	Yes	.	No	0	.	.	.
TCGA-32-1991	GBM	60	MALE	Yes	Yes	Yes	.	No	0	.	.	.
TCGA-32-2491	GBM	63	MALE	Yes	Yes	Yes	.	No	0	.	.	.
TCGA-32-2494	GBM	58	FEMALE	Yes	Yes	Yes	No	No	0	.	.	Baseline Cancers
TCGA-32-2495	GBM	59	FEMALE	Yes	Yes	Yes	.	No	0	.	.	.
TCGA-32-2615	GBM	62	MALE	Yes	Yes	Yes	No	No	0	BRCA2	c.1786G>C_p.Asp596His	RareVariant
TCGA-32-2616	GBM	48	FEMALE	Yes	Yes	No	No	.	.	.	.	Baseline Cancers
TCGA-32-2632	GBM	80	MALE	Yes	Yes	Yes	.	No	0	.	.	.
TCGA-32-2634	GBM	82	MALE	Yes	Yes	Yes	No	No	0	.	.	Baseline Cancers
TCGA-32-2638	GBM	67	MALE	Yes	Yes	Yes	.	No	0	.	.	.
TCGA-32-4208	GBM	25	MALE	Yes	Yes	Yes	No	No	0	.	.	Baseline Cancers
TCGA-32-4209	GBM	40	MALE	Yes	No	Yes	.	No	0	.	.	.
TCGA-32-4210	GBM	73	MALE	Yes	Yes	Yes	No	No	0	.	.	Baseline Cancers
TCGA-32-4211	GBM	56	MALE	Yes	Yes	Yes	.	No	0	.	.	Baseline Cancers
TCGA-32-4213	GBM	47	FEMALE	Yes	Yes	Yes	Yes	No	0	BRCA2	c.7994A>G_p.Asp2665Gly	RareVariant
TCGA-32-4719	GBM	73	MALE	Yes	Yes	Yes	No	No	0	.	.	Baseline Cancers
TCGA-32-5222	GBM	66	MALE	Yes	Yes	Yes	No	No	0	.	.	Baseline Cancers
TCGA-33-4532	LUSC	68	MALE	Yes	Yes	Yes	No	No	0	.	.	Baseline Cancers
TCGA-33-4533	LUSC	76	FEMALE	Yes	Yes	Yes	No	No	0	.	.	Baseline Cancers
TCGA-33-4538	LUSC	66	MALE	Yes	Yes	Yes	No	No	0	.	.	Baseline Cancers
TCGA-33-4547	LUSC	68	MALE	Yes	Yes	Yes	No	No	0	.	.	Baseline Cancers
TCGA-33-4566	LUSC	40	MALE	Yes	Yes	Yes	No	No	0	.	.	Baseline Cancers
TCGA-33-4582	LUSC	55	MALE	Yes	Yes	Yes	No	No	0	.	.	Baseline Cancers
TCGA-33-4583	LUSC	73	MALE	Yes	Yes	Yes	No	No	0	.	.	Baseline Cancers
TCGA-33-4586	LUSC	57	MALE	Yes	Yes	Yes	.	No	0	.	.	.
TCGA-33-4587	LUSC	63	FEMALE	Yes	Yes	No	No	.	.	.	.	Baseline Cancers
TCGA-33-4589	LUSC	62	FEMALE	Yes	Yes	No	No	.	.	BRCA2	c.9875C>T_p.Pro3292Leu	RareVariant
TCGA-33-6737	LUSC	71	MALE	Yes	Yes	Yes	No	No	0	.	.	Baseline Cancers
TCGA-33-6738	LUSC	80	MALE	Yes	Yes	No	No	.	.	.	.	Baseline Cancers
TCGA-34-2596	LUSC	70	MALE	Yes	Yes	Yes	No	No	0	.	.	Baseline Cancers
TCGA-34-2600	LUSC	76	FEMALE	Yes	Yes	Yes	Yes	No	0	.	.	Baseline Cancers
TCGA-34-2604	LUSC	81	FEMALE	Yes	Yes	No	No	.	.	.	.	Baseline Cancers
TCGA-34-2605	LUSC	76	MALE	Yes	Yes	No	Yes	.	.	BRCA2	c.3073A>G_p.Lys1025Glu	RareVariant
TCGA-34-2608	LUSC	84	MALE	Yes	Yes	Yes	.	No	0	.	.	.
TCGA-34-2609	LUSC	81	MALE	Yes	Yes	No	.	.	.	.	.	.
TCGA-34-5231	LUSC	72	MALE	Yes	Yes	Yes	No	No	0	.	.	Baseline Cancers
TCGA-34-5232	LUSC	75	FEMALE	Yes	Yes	Yes	.	No	0	.	.	.
TCGA-34-5234	LUSC	71	FEMALE	Yes	Yes	Yes	No	No	0	.	.	Baseline Cancers
TCGA-34-5236	LUSC	60	MALE	Yes	Yes	Yes	No	No	0	.	.	Baseline Cancers
TCGA-34-5239	LUSC	75	MALE	Yes	Yes	Yes	.	No	0	.	.	.
TCGA-34-5240	LUSC	73	FEMALE	Yes	Yes	Yes	Yes	No	0	.	.	Baseline Cancers
TCGA-34-5241	LUSC	79	MALE	Yes	Yes	Yes	.	.	.	.	.	.
TCGA-34-5927	LUSC	70	FEMALE	Yes	Yes	Yes	Yes	No	0	.	.	Baseline Cancers
TCGA-34-5928	LUSC	83	FEMALE	Yes	Yes	Yes	.	No	0	.	.	.
TCGA-34-5929	LUSC	78	FEMALE	Yes	Yes	Yes	.	No	0	.	.	.
TCGA-34-7107	LUSC	70	MALE	Yes	Yes	No	.	.	.	.	.	.
TCGA-34-8454	LUSC	62	FEMALE	Yes	Yes	No	No	.	.	.	.	Baseline Cancers
TCGA-34-8455	LUSC	67	MALE	Yes	Yes	No	Yes	.	.	.	.	Baseline Cancers
TCGA-35-3615	LUAD	57	MALE	Yes	Yes	Yes	.	No	0	.	.	.
TCGA-35-4122	LUAD	69	MALE	Yes	Yes	Yes	No	No	0	.	.	Baseline Cancers
TCGA-35-4123	LUAD	38	MALE	Yes	Yes	Yes	No	No	0	.	.	Baseline Cancers
TCGA-35-5375	LUAD	61	MALE	Yes	Yes	Yes	Yes	No	0	.	.	Baseline Cancers
TCGA-36-2530	OV	38	FEMALE	No	Yes	Yes	Yes	Yes	1	BRCA1	c.895_896delGT	PathogenicMutation
TCGA-36-2532	OV	61	FEMALE	Yes	Yes	Yes	No	.	.	.	.	Baseline Cancers
TCGA-36-2534	OV	72	FEMALE	Yes	Yes	Yes	.	Yes	0.911765	.	.	.
TCGA-36-2537	OV	39	FEMALE	Yes	Yes	Yes	No	No	0	.	.	Baseline Cancers
TCGA-36-2538	OV	37	FEMALE	Yes	Yes	Yes	Yes	No	0	BRCA2	c.7301A>C_p.Lys2434Thr	RareVariant
TCGA-36-2540	OV	26	FEMALE	Yes	Yes	Yes	No	.	.	.	.	Baseline Cancers
TCGA-36-2542	OV	59	FEMALE	Yes	Yes	Yes	Yes	Yes	1	.	.	Baseline Cancers
TCGA-36-2543	OV	85	FEMALE	Yes	Yes	Yes	Yes	No	0	.	.	Baseline Cancers
TCGA-36-2544	OV	58	FEMALE	Yes	Yes	Yes	No	Yes	0.982143	.	.	Baseline Cancers
TCGA-36-2545	OV	42	FEMALE	Yes	Yes	Yes	No	Yes	0.961538	.	.	Baseline Cancers
TCGA-36-2547	OV	64	FEMALE	Yes	Yes	Yes	Yes	Yes	1	.	.	Baseline Cancers
TCGA-36-2548	OV	57	FEMALE	Yes	Yes	Yes	No	No	0	.	.	Baseline Cancers
TCGA-36-2551	OV	57	FEMALE	Yes	Yes	Yes	No	.	.	.	.	Baseline Cancers
TCGA-36-2552	OV	64	FEMALE	Yes	Yes	Yes	Yes	No	0	.	.	Baseline Cancers
TCGA-37-3783	LUSC	51	MALE	Yes	Yes	Yes	No	No	0	.	.	Baseline Cancers
TCGA-37-3789	LUSC	65	MALE	Yes	Yes	Yes	No	No	0	.	.	Baseline Cancers
TCGA-37-3792	LUSC	69	MALE	Yes	Yes	No	No	.	.	.	.	Baseline Cancers
TCGA-37-4129	LUSC	52	FEMALE	Yes	Yes	No	.	.	.	.	.	.
TCGA-37-4130	LUSC	56	MALE	Yes	Yes	No	No	.	.	.	.	Baseline Cancers
TCGA-37-4132	LUSC	61	FEMALE	Yes	Yes	No	.	.	.	.	.	.
TCGA-37-4133	LUSC	63	MALE	Yes	Yes	Yes	No	No	0	.	.	Baseline Cancers
TCGA-37-4135	LUSC	68	MALE	Yes	Yes	Yes	No	No	0	BRCA1	c.3390A>G_p.=	RareVariant
TCGA-37-4141	LUSC	65	FEMALE	Yes	Yes	Yes	No	No	0	BRCA2	c.8090G>A_p.Ser2697Asn	RareVariant
TCGA-37-5819	LUSC	64	MALE	Yes	Yes	Yes	No	No	0	.	.	Baseline Cancers
TCGA-38-4625	LUAD	66	FEMALE	Yes	Yes	Yes	No	No	0	.	.	Baseline Cancers
TCGA-38-4626	LUAD	57	FEMALE	Yes	Yes	Yes	.	No	0	.	.	.
TCGA-38-4627	LUAD	64	FEMALE	Yes	Yes	Yes	No	.	.	.	.	Baseline Cancers
TCGA-38-4628	LUAD	65	FEMALE	Yes	Yes	Yes	.	No	0	.	.	.
TCGA-38-4629	LUAD	68	MALE	Yes	Yes	Yes	No	No	0	.	.	Baseline Cancers
TCGA-38-4630	LUAD	75	FEMALE	Yes	Yes	Yes	No	No	0	.	.	Baseline Cancers
TCGA-38-4631	LUAD	72	FEMALE	Yes	Yes	Yes	Yes	No	0	.	.	Baseline Cancers
TCGA-38-4632	LUAD	42	MALE	Yes	Yes	Yes	.	No	0	.	.	.
TCGA-38-6178	LUAD	70	FEMALE	Yes	Yes	Yes	No	No	0	.	.	Baseline Cancers
TCGA-38-7271	LUAD	72	FEMALE	Yes	Yes	Yes	No	No	0	.	.	Baseline Cancers
TCGA-38-A44F	LUAD	80	MALE	Yes	Yes	Yes	No	.	.	.	.	Baseline Cancers
TCGA-39-5011	LUSC	70	FEMALE	Yes	Yes	No	Yes	.	.	BRCA2	c.5634C>T_p.=	RareVariant
TCGA-39-5016	LUSC	44	MALE	Yes	Yes	Yes	No	No	0	.	.	Baseline Cancers
TCGA-39-5019	LUSC	70	MALE	Yes	Yes	Yes	Yes	No	0	.	.	Baseline Cancers
TCGA-39-5021	LUSC	70	MALE	Yes	Yes	Yes	Yes	No	0	.	.	Baseline Cancers
TCGA-39-5022	LUSC	76	MALE	Yes	Yes	Yes	No	No	0	.	.	Baseline Cancers
TCGA-39-5024	LUSC	65	FEMALE	Yes	Yes	Yes	.	No	0	.	.	.
TCGA-39-5027	LUSC	73	MALE	Yes	Yes	Yes	No	No	0	.	.	Baseline Cancers
TCGA-39-5028	LUSC	75	MALE	Yes	Yes	Yes	.	No	0	.	.	.
TCGA-39-5029	LUSC	67	MALE	Yes	Yes	Yes	No	No	0	.	.	Baseline Cancers
TCGA-39-5030	LUSC	81	FEMALE	Yes	Yes	Yes	No	No	0	BRCA2	c.623T>G_p.Val208Gly	RareVariant
TCGA-39-5031	LUSC	76	FEMALE	Yes	Yes	Yes	.	No	0	.	.	.
TCGA-39-5034	LUSC	73	FEMALE	Yes	Yes	No	No	.	.	.	.	Baseline Cancers
TCGA-39-5035	LUSC	72	FEMALE	Yes	Yes	Yes	.	No	0	.	.	Baseline Cancers
TCGA-39-5036	LUSC	73	MALE	Yes	Yes	Yes	.	No	0	.	.	.
TCGA-39-5037	LUSC	65	MALE	Yes	Yes	Yes	No	No	0	.	.	Baseline Cancers
TCGA-39-5039	LUSC	76	MALE	Yes	Yes	Yes	No	No	0	.	.	Baseline Cancers
TCGA-39-5040	LUSC	59	MALE	Yes	Yes	No	Yes	.	.	.	.	Baseline Cancers
TCGA-3L-AA1B	COAD	61	FEMALE	Yes	Yes	No	No	.	.	.	.	Baseline Cancers
TCGA-41-2571	GBM	89	MALE	Yes	Yes	Yes	.	No	0	.	.	.
TCGA-41-2572	GBM	67	MALE	Yes	Yes	Yes	No	No	0	.	.	Baseline Cancers
TCGA-41-2573	GBM	59	MALE	Yes	Yes	Yes	No	No	0	.	.	Baseline Cancers
TCGA-41-2575	GBM	75	MALE	Yes	Yes	Yes	No	No	0	BRCA1	c.4600G>A_p.Val1534Met	RareVariant
TCGA-41-3392	GBM	88	MALE	Yes	Yes	Yes	No	No	0	BRCA2	c.4585G>A_p.Gly1529Arg	RareVariant
TCGA-41-3393	GBM	81	FEMALE	Yes	Yes	Yes	No	No	0	.	.	Baseline Cancers
TCGA-41-3915	GBM	48	MALE	Yes	Yes	Yes	No	No	0	.	.	Baseline Cancers
TCGA-41-4097	GBM	63	FEMALE	Yes	Yes	Yes	Yes	No	0	BRCA1	c.2315T>C_p.Val772Ala	RareVariant
TCGA-41-5651	GBM	59	FEMALE	Yes	Yes	Yes	.	No	0	.	.	.
TCGA-41-6646	GBM	73	FEMALE	Yes	Yes	Yes	Yes	No	0	.	.	Baseline Cancers
TCGA-42-2582	OV	49	FEMALE	Yes	Yes	Yes	Yes	Yes	1	BRCA1	c.2315T>C_p.Val772Ala	RareVariant
TCGA-42-2587	OV	75	FEMALE	Yes	Yes	Yes	.	Yes	1	.	.	.
TCGA-42-2588	OV	61	FEMALE	Yes	Yes	Yes	.	.	.	.	.	.
TCGA-42-2589	OV	54	FEMALE	Yes	Yes	Yes	Yes	Yes	1	BRCA1	c.4065_4068delTCAA	PathogenicMutation
TCGA-42-2590	OV	57	FEMALE	Yes	Yes	Yes	No	No	0	.	.	Baseline Cancers
TCGA-42-2591	OV	51	FEMALE	Yes	Yes	Yes	Yes	Yes	0.714286	.	.	Baseline Cancers
TCGA-42-2593	OV	67	FEMALE	Yes	Yes	No	.	.	.	.	.	.
TCGA-43-2576	LUSC	62	FEMALE	No	Yes	No	No	.	.	.	.	Baseline Cancers
TCGA-43-2578	LUSC	59	FEMALE	Yes	Yes	Yes	.	No	0	.	.	.
TCGA-43-2581	LUSC	47	FEMALE	Yes	Yes	No	No	.	.	.	.	Baseline Cancers
TCGA-43-3394	LUSC	52	MALE	Yes	Yes	Yes	No	No	0	BRCA1	c.21C>T_p.=	RareVariant
TCGA-43-3920	LUSC	71	MALE	Yes	Yes	Yes	Yes	No	0	.	.	Baseline Cancers
TCGA-43-5668	LUSC	78	MALE	Yes	Yes	Yes	.	No	0	.	.	.
TCGA-43-5670	LUSC	70	MALE	Yes	Yes	No	No	.	.	.	.	Baseline Cancers
TCGA-43-6143	LUSC	70	MALE	Yes	Yes	Yes	No	No	0	.	.	Baseline Cancers
TCGA-43-6647	LUSC	69	FEMALE	Yes	Yes	Yes	No	No	0	.	.	Baseline Cancers
TCGA-43-6770	LUSC	59	FEMALE	Yes	Yes	Yes	Yes	No	0	BRCA2	c.9382C>T_p.Arg3128X	PathogenicMutation
TCGA-43-6771	LUSC	85	MALE	Yes	Yes	Yes	.	No	0	.	.	.
TCGA-43-6773	LUSC	76	MALE	Yes	Yes	No	.	.	.	.	.	.
TCGA-43-7656	LUSC	71	MALE	Yes	Yes	No	Yes	.	.	.	.	Baseline Cancers
TCGA-43-7657	LUSC	68	FEMALE	Yes	Yes	No	.	.	.	.	.	.
TCGA-43-7658	LUSC	75	FEMALE	Yes	Yes	No	.	.	.	.	.	.
TCGA-43-8115	LUSC	72	FEMALE	Yes	Yes	No	No	.	.	.	.	Baseline Cancers
TCGA-43-8116	LUSC	73	MALE	Yes	Yes	No	.	.	.	.	.	.
TCGA-43-8118	LUSC	55	FEMALE	Yes	Yes	No	No	.	.	.	.	Baseline Cancers
TCGA-43-A474	LUSC	66	MALE	Yes	Yes	No	No	.	.	.	.	Baseline Cancers
TCGA-43-A475	LUSC	67	FEMALE	Yes	Yes	No	No	.	.	.	.	Baseline Cancers
TCGA-43-A56U	LUSC	76	FEMALE	Yes	Yes	No	No	.	.	BRCA1	c.4644G>A_p.=	RareVariant
TCGA-43-A56V	LUSC	61	MALE	Yes	Yes	No	.	.	.	.	.	Baseline Cancers
TCGA-44-2655	LUAD	65	FEMALE	Yes	Yes	Yes	.	No	0	.	.	.
TCGA-44-2656	LUAD	59	MALE	Yes	Yes	Yes	No	No	0	.	.	Baseline Cancers
TCGA-44-2657	LUAD	74	FEMALE	Yes	Yes	Yes	No	No	0	BRCA2	c.703A>G_p.Asn235Asp	RareVariant
TCGA-44-2659	LUAD	65	FEMALE	Yes	Yes	Yes	No	No	0	.	.	Baseline Cancers
TCGA-44-2661	LUAD	69	FEMALE	Yes	Yes	Yes	.	No	0	.	.	.
TCGA-44-2662	LUAD	65	MALE	Yes	Yes	Yes	.	No	0	.	.	.
TCGA-44-2665	LUAD	55	FEMALE	Yes	Yes	Yes	No	No	0	.	.	Baseline Cancers
TCGA-44-2666	LUAD	43	MALE	Yes	Yes	Yes	.	No	0	.	.	.
TCGA-44-2668	LUAD	51	MALE	Yes	Yes	Yes	.	No	0	.	.	.
TCGA-44-3396	LUAD	74	FEMALE	Yes	Yes	Yes	No	No	0	.	.	Baseline Cancers
TCGA-44-3398	LUAD	77	FEMALE	Yes	Yes	Yes	.	No	0	.	.	.
TCGA-44-3918	LUAD	60	FEMALE	Yes	Yes	Yes	No	No	0	.	.	Baseline Cancers
TCGA-44-3919	LUAD	71	FEMALE	Yes	Yes	Yes	.	No	0	BRCA2	c.4686A>G_p.=	RareVariant
TCGA-44-4112	LUAD	60	FEMALE	Yes	Yes	Yes	No	No	0	.	.	Baseline Cancers
TCGA-44-5643	LUAD	53	MALE	Yes	Yes	Yes	.	No	0	.	.	.
TCGA-44-5644	LUAD	51	FEMALE	Yes	Yes	Yes	.	No	0	.	.	.
TCGA-44-5645	LUAD	61	FEMALE	Yes	Yes	Yes	No	No	0	.	.	Baseline Cancers
TCGA-44-6144	LUAD	58	MALE	Yes	Yes	Yes	.	No	0	.	.	.
TCGA-44-6145	LUAD	62	FEMALE	Yes	Yes	Yes	No	No	0	BRCA2	c.9592T>C_p.Cys3198Arg	RareVariant
TCGA-44-6146	LUAD	64	MALE	Yes	Yes	Yes	.	No	0	.	.	.
TCGA-44-6147	LUAD	67	FEMALE	Yes	Yes	Yes	No	No	0	.	.	Baseline Cancers
TCGA-44-6148	LUAD	60	MALE	Yes	Yes	Yes	No	.	.	.	.	Baseline Cancers
TCGA-44-6774	LUAD	56	FEMALE	Yes	Yes	Yes	No	No	0	.	.	Baseline Cancers
TCGA-44-6775	LUAD	72	FEMALE	Yes	Yes	Yes	.	No	0	.	.	.
TCGA-44-6776	LUAD	60	FEMALE	Yes	Yes	Yes	No	No	0	BRCA1	c.982T>C_p.Cys328Arg	RareVariant
TCGA-44-6777	LUAD	85	FEMALE	Yes	Yes	Yes	No	No	0	.	.	Baseline Cancers
TCGA-44-6778	LUAD	59	MALE	Yes	Yes	Yes	No	No	0	.	.	Baseline Cancers
TCGA-44-6779	LUAD	50	FEMALE	Yes	Yes	Yes	Yes	No	0	.	.	Baseline Cancers
TCGA-44-7659	LUAD	70	MALE	Yes	Yes	Yes	No	No	0	.	.	Baseline Cancers
TCGA-44-7660	LUAD	72	MALE	Yes	Yes	Yes	.	No	0	.	.	.
TCGA-44-7661	LUAD	69	FEMALE	Yes	Yes	Yes	No	No	0	.	.	Baseline Cancers
TCGA-44-7662	LUAD	61	MALE	Yes	Yes	Yes	No	No	0	.	.	Baseline Cancers
TCGA-44-7667	LUAD	49	FEMALE	Yes	Yes	Yes	No	No	0	.	.	Baseline Cancers
TCGA-44-7669	LUAD	59	MALE	Yes	Yes	Yes	.	No	0	.	.	.
TCGA-44-7670	LUAD	47	FEMALE	Yes	Yes	Yes	No	No	0	.	.	Baseline Cancers
TCGA-44-7671	LUAD	64	MALE	Yes	Yes	Yes	.	No	0	.	.	.
TCGA-44-7672	LUAD	52	FEMALE	Yes	Yes	Yes	No	No	0	.	.	Baseline Cancers
TCGA-44-8117	LUAD	54	FEMALE	Yes	Yes	Yes	No	No	0	.	.	Baseline Cancers
TCGA-44-8119	LUAD	73	MALE	Yes	Yes	Yes	Yes	No	0	.	.	Baseline Cancers
TCGA-44-8120	LUAD	58	MALE	Yes	Yes	Yes	.	No	0	.	.	.
TCGA-44-A479	LUAD	73	FEMALE	Yes	Yes	Yes	No	No	0	BRCA2	c.517-4C>G	RareVariant
TCGA-44-A47A	LUAD	78	FEMALE	Yes	Yes	Yes	No	No	0	.	.	Baseline Cancers
TCGA-44-A47B	LUAD	79	MALE	Yes	Yes	Yes	No	No	0	.	.	Baseline Cancers
TCGA-44-A47F	LUAD	74	MALE	Yes	Yes	Yes	No	No	0	.	.	Baseline Cancers
TCGA-44-A47G	LUAD	73	FEMALE	Yes	Yes	Yes	No	No	0	.	.	Baseline Cancers
TCGA-44-A4SS	LUAD	73	MALE	Yes	Yes	Yes	No	No	0	.	.	Baseline Cancers
TCGA-44-A4SU	LUAD	67	FEMALE	Yes	Yes	Yes	.	No	0	.	.	.
TCGA-46-3765	LUSC	59	FEMALE	Yes	Yes	Yes	No	No	0	.	.	Baseline Cancers
TCGA-46-3766	LUSC	62	FEMALE	Yes	Yes	Yes	No	.	.	.	.	Baseline Cancers
TCGA-46-3767	LUSC	76	MALE	Yes	Yes	Yes	No	No	0	.	.	Baseline Cancers
TCGA-46-3768	LUSC	58	MALE	Yes	Yes	Yes	No	No	0	BRCA2	c.7994A>G_p.Asp2665Gly	RareVariant
TCGA-46-3769	LUSC	57	MALE	Yes	Yes	Yes	.	No	0	.	.	Baseline Cancers
TCGA-46-6025	LUSC	71	MALE	Yes	Yes	Yes	No	No	0	BRCA1	c.3713C>T_p.Pro1238Leu	RareVariant
TCGA-46-6026	LUSC	81	MALE	Yes	Yes	Yes	No	No	0	.	.	Baseline Cancers
TCGA-49-4486	LUAD	72	MALE	Yes	Yes	Yes	.	No	0	.	.	.
TCGA-49-4487	LUAD	72	FEMALE	Yes	Yes	Yes	No	No	0	BRCA2	c.3458A>G_p.Lys1153Arg	RareVariant
TCGA-49-4488	LUAD	74	FEMALE	Yes	Yes	Yes	No	No	0	.	.	Baseline Cancers
TCGA-49-4490	LUAD	45	FEMALE	Yes	Yes	Yes	No	No	0	.	.	Baseline Cancers
TCGA-49-4494	LUAD	77	MALE	Yes	Yes	Yes	No	No	0	.	.	Baseline Cancers
TCGA-49-4501	LUAD	67	FEMALE	Yes	Yes	Yes	.	No	0	.	.	.
TCGA-49-4505	LUAD	61	FEMALE	Yes	Yes	Yes	.	No	0	.	.	Baseline Cancers
TCGA-49-4506	LUAD	68	FEMALE	Yes	Yes	Yes	No	No	0	.	.	Baseline Cancers
TCGA-49-4507	LUAD	73	FEMALE	Yes	Yes	Yes	.	No	0	.	.	Baseline Cancers
TCGA-49-4510	LUAD	51	FEMALE	Yes	Yes	Yes	Yes	No	0	BRCA2	c.2145A>G_p.=	RareVariant
TCGA-49-4512	LUAD	69	FEMALE	Yes	Yes	Yes	.	No	0	.	.	Baseline Cancers
TCGA-49-4514	LUAD	79	FEMALE	Yes	Yes	Yes	No	No	0	.	.	Baseline Cancers
TCGA-49-6742	LUAD	70	MALE	Yes	Yes	Yes	.	No	0	.	.	Baseline Cancers
TCGA-49-6743	LUAD	81	FEMALE	Yes	Yes	Yes	.	No	0	.	.	.
TCGA-49-6744	LUAD	64	FEMALE	Yes	Yes	Yes	.	No	0	.	.	Baseline Cancers
TCGA-49-6745	LUAD	82	MALE	Yes	Yes	Yes	.	No	0	.	.	.
TCGA-49-6761	LUAD	68	FEMALE	Yes	Yes	Yes	No	No	0	.	.	Baseline Cancers
TCGA-49-6767	LUAD	46	FEMALE	Yes	Yes	Yes	.	No	0	.	.	.
TCGA-50-5044	LUAD	72	FEMALE	Yes	Yes	Yes	No	No	0	.	.	Baseline Cancers
TCGA-50-5045	LUAD	57	FEMALE	Yes	Yes	Yes	.	No	0	.	.	.
TCGA-50-5049	LUAD	70	MALE	Yes	Yes	Yes	.	No	0	.	.	Baseline Cancers
TCGA-50-5051	LUAD	42	FEMALE	Yes	Yes	Yes	Yes	No	0	.	.	Baseline Cancers
TCGA-50-5055	LUAD	79	FEMALE	Yes	Yes	Yes	.	.	.	.	.	Baseline Cancers
TCGA-50-5066	LUAD	72	MALE	Yes	Yes	Yes	.	No	0	.	.	.
TCGA-50-5068	LUAD	59	FEMALE	Yes	Yes	Yes	No	No	0	.	.	Baseline Cancers
TCGA-50-5072	LUAD	74	MALE	Yes	Yes	Yes	.	No	0	.	.	.
TCGA-50-5930	LUAD	47	MALE	Yes	Yes	Yes	No	No	0	BRCA2	c.4686A>G_p.=	RareVariant
TCGA-50-5931	LUAD	75	FEMALE	Yes	Yes	Yes	.	No	0	.	.	Baseline Cancers
TCGA-50-5932	LUAD	75	MALE	Yes	Yes	Yes	No	No	0	BRCA2	c.5870T>C_p.Ile1957Thr	RareVariant
TCGA-50-5933	LUAD	72	MALE	Yes	Yes	Yes	No	No	0	.	.	Baseline Cancers
TCGA-50-5935	LUAD	86	FEMALE	Yes	Yes	Yes	.	No	0	.	.	.
TCGA-50-5936	LUAD	58	MALE	Yes	Yes	Yes	.	No	0	.	.	Baseline Cancers
TCGA-50-5939	LUAD	85	MALE	Yes	Yes	Yes	.	No	0	.	.	.
TCGA-50-5941	LUAD	55	FEMALE	Yes	Yes	Yes	.	No	0	.	.	.
TCGA-50-5942	LUAD	67	FEMALE	Yes	Yes	Yes	No	No	0	.	.	Baseline Cancers
TCGA-50-5944	LUAD	69	FEMALE	Yes	Yes	Yes	.	No	0	.	.	Baseline Cancers
TCGA-50-5946	LUAD	62	MALE	Yes	Yes	Yes	No	No	0	BRCA1	c.9A>G_p.=	RareVariant
TCGA-50-6590	LUAD	72	FEMALE	Yes	Yes	Yes	No	No	0	.	.	Baseline Cancers
TCGA-50-6591	LUAD	63	FEMALE	Yes	Yes	Yes	.	No	0	.	.	.
TCGA-50-6592	LUAD	71	FEMALE	Yes	Yes	Yes	.	No	0	.	.	.
TCGA-50-6593	LUAD	49	FEMALE	Yes	Yes	Yes	No	No	0	.	.	Baseline Cancers
TCGA-50-6594	LUAD	79	FEMALE	Yes	Yes	Yes	No	No	0	BRCA2	c.841G>A_p.Asp281Asn	RareVariant
TCGA-50-6595	LUAD	74	FEMALE	Yes	Yes	Yes	.	No	0	.	.	.
TCGA-50-6597	LUAD	79	FEMALE	Yes	Yes	Yes	.	No	0	.	.	.
TCGA-50-6673	LUAD	84	FEMALE	Yes	Yes	Yes	.	No	0	.	.	.
TCGA-50-7109	LUAD	60	MALE	Yes	Yes	Yes	No	No	0	.	.	Baseline Cancers
TCGA-50-8460	LUAD	74	MALE	Yes	Yes	Yes	.	.	.	.	.	Baseline Cancers
TCGA-51-4079	LUSC	73	FEMALE	Yes	Yes	Yes	.	No	0	.	.	.
TCGA-51-4080	LUSC	65	MALE	Yes	Yes	Yes	No	No	0	BRCA1	c.1384G>A_p.Gly462Arg	RareVariant
TCGA-51-4081	LUSC	55	MALE	Yes	Yes	Yes	.	No	0	.	.	.
TCGA-51-6867	LUSC	72	FEMALE	Yes	No	No	.	.	.	.	.	.
TCGA-52-7622	LUSC	62	FEMALE	Yes	Yes	No	.	.	.	.	.	Baseline Cancers
TCGA-52-7809	LUSC	74	MALE	Yes	Yes	No	No	.	.	BRCA1	c.3774G>A_p.=	RareVariant
TCGA-52-7810	LUSC	60	FEMALE	Yes	Yes	No	.	.	.	.	.	Baseline Cancers
TCGA-52-7811	LUSC	67	MALE	Yes	Yes	No	.	.	.	.	.	.
TCGA-52-7812	LUSC	68	MALE	Yes	Yes	No	No	.	.	.	.	Baseline Cancers
TCGA-53-7624	LUAD	40	FEMALE	Yes	Yes	Yes	.	No	0	BRCA2	c.7435+6G>A	RareVariant
TCGA-53-7626	LUAD	76	FEMALE	Yes	Yes	Yes	No	No	0	.	.	Baseline Cancers
TCGA-53-7813	LUAD	51	FEMALE	Yes	Yes	Yes	.	No	0	.	.	Baseline Cancers
TCGA-53-A4EZ	LUAD	63	MALE	Yes	Yes	Yes	.	No	0	.	.	Baseline Cancers
TCGA-55-1592	LUAD	65	MALE	Yes	Yes	Yes	.	No	0	.	.	.
TCGA-55-1594	LUAD	68	MALE	Yes	Yes	Yes	.	No	0	.	.	.
TCGA-55-1596	LUAD	55	MALE	Yes	Yes	Yes	No	No	0	.	.	Baseline Cancers
TCGA-55-5899	LUAD	58	MALE	Yes	Yes	Yes	.	No	0	.	.	.
TCGA-55-6543	LUAD	60	FEMALE	Yes	Yes	Yes	.	.	.	.	.	Baseline Cancers
TCGA-55-6642	LUAD	63	MALE	Yes	Yes	Yes	.	No	0	.	.	Baseline Cancers
TCGA-55-6712	LUAD	71	MALE	Yes	Yes	Yes	No	No	0	.	.	Baseline Cancers
TCGA-55-6968	LUAD	61	MALE	Yes	Yes	Yes	No	No	0	.	.	Baseline Cancers
TCGA-55-6969	LUAD	52	MALE	Yes	Yes	Yes	.	No	0	.	.	.
TCGA-55-6970	LUAD	67	FEMALE	Yes	Yes	Yes	Yes	No	0	.	.	Baseline Cancers
TCGA-55-6971	LUAD	59	FEMALE	Yes	Yes	Yes	No	No	0	.	.	Baseline Cancers
TCGA-55-6972	LUAD	72	MALE	Yes	Yes	Yes	.	No	0	.	.	.
TCGA-55-6975	LUAD	61	MALE	Yes	Yes	Yes	No	No	0	.	.	Baseline Cancers
TCGA-55-6978	LUAD	81	MALE	Yes	Yes	Yes	Yes	No	0	.	.	Baseline Cancers
TCGA-55-6979	LUAD	59	FEMALE	Yes	Yes	Yes	.	No	0	.	.	.
TCGA-55-6980	LUAD	56	MALE	Yes	Yes	Yes	.	.	.	.	.	Baseline Cancers
TCGA-55-6981	LUAD	53	FEMALE	Yes	Yes	Yes	.	No	0	.	.	.
TCGA-55-6982	LUAD	79	FEMALE	Yes	Yes	Yes	.	No	0	.	.	.
TCGA-55-6983	LUAD	81	MALE	Yes	Yes	Yes	.	No	0	.	.	Baseline Cancers
TCGA-55-6984	LUAD	71	FEMALE	Yes	Yes	Yes	.	.	.	.	.	.
TCGA-55-6985	LUAD	58	FEMALE	Yes	Yes	Yes	.	No	0	.	.	.
TCGA-55-6986	LUAD	74	FEMALE	Yes	Yes	Yes	.	.	.	.	.	.
TCGA-55-6987	LUAD	77	MALE	Yes	Yes	Yes	.	No	0	.	.	.
TCGA-55-7227	LUAD	77	MALE	Yes	No	Yes	No	No	0	.	.	Baseline Cancers
TCGA-55-7281	LUAD	70	FEMALE	Yes	Yes	Yes	.	No	0	.	.	Baseline Cancers
TCGA-55-7283	LUAD	76	FEMALE	Yes	Yes	Yes	No	No	0	.	.	Baseline Cancers
TCGA-55-7284	LUAD	74	MALE	Yes	Yes	Yes	.	No	0	.	.	.
TCGA-55-7570	LUAD	60	MALE	Yes	Yes	Yes	.	No	0	.	.	.
TCGA-55-7573	LUAD	72	FEMALE	Yes	Yes	Yes	.	No	0	.	.	.
TCGA-55-7574	LUAD	64	FEMALE	Yes	Yes	Yes	.	No	0	.	.	Baseline Cancers
TCGA-55-7576	LUAD	54	MALE	Yes	Yes	Yes	.	No	0	.	.	.
TCGA-55-7724	LUAD	76	FEMALE	Yes	Yes	Yes	.	No	0	.	.	.
TCGA-55-7725	LUAD	68	FEMALE	Yes	Yes	Yes	.	No	0	.	.	.
TCGA-55-7726	LUAD	72	FEMALE	Yes	Yes	Yes	.	No	0	.	.	.
TCGA-55-7727	LUAD	70	MALE	Yes	Yes	Yes	.	No	0	.	.	Baseline Cancers
TCGA-55-7728	LUAD	64	FEMALE	Yes	Yes	Yes	.	No	0	.	.	Baseline Cancers
TCGA-55-7815	LUAD	76	MALE	Yes	Yes	Yes	No	No	0	.	.	Baseline Cancers
TCGA-55-7816	LUAD	49	FEMALE	Yes	No	Yes	.	.	.	.	.	.
TCGA-55-7903	LUAD	64	MALE	Yes	Yes	Yes	No	No	0	.	.	Baseline Cancers
TCGA-55-7907	LUAD	77	MALE	Yes	Yes	Yes	No	No	0	.	.	Baseline Cancers
TCGA-55-7910	LUAD	50	FEMALE	Yes	Yes	Yes	No	No	0	.	.	Baseline Cancers
TCGA-55-7911	LUAD	70	FEMALE	Yes	Yes	Yes	.	No	0	.	.	.
TCGA-55-7914	LUAD	71	FEMALE	Yes	Yes	Yes	.	No	0	.	.	.
TCGA-55-7994	LUAD	81	MALE	Yes	Yes	Yes	.	No	0	.	.	.
TCGA-55-7995	LUAD	73	FEMALE	Yes	Yes	Yes	.	No	0	.	.	Baseline Cancers
TCGA-55-8085	LUAD	64	MALE	Yes	Yes	Yes	No	No	0	.	.	Baseline Cancers
TCGA-55-8087	LUAD	59	FEMALE	Yes	Yes	Yes	No	No	0	.	.	Baseline Cancers
TCGA-55-8089	LUAD	56	MALE	Yes	Yes	Yes	No	No	0	.	.	Baseline Cancers
TCGA-55-8090	LUAD	80	MALE	Yes	Yes	Yes	.	No	0	.	.	.
TCGA-55-8091	LUAD	74	MALE	Yes	Yes	Yes	No	No	0	.	.	Baseline Cancers
TCGA-55-8092	LUAD	75	MALE	Yes	Yes	Yes	.	No	0	.	.	Baseline Cancers
TCGA-55-8094	LUAD	51	MALE	Yes	Yes	Yes	.	No	0	.	.	Baseline Cancers
TCGA-55-8096	LUAD	67	FEMALE	Yes	Yes	Yes	No	No	0	.	.	Baseline Cancers
TCGA-55-8097	LUAD	60	FEMALE	Yes	Yes	Yes	No	No	0	.	.	Baseline Cancers
TCGA-55-8204	LUAD	87	FEMALE	Yes	Yes	Yes	.	No	0	.	.	.
TCGA-55-8205	LUAD	76	FEMALE	Yes	Yes	Yes	.	No	0	.	.	.
TCGA-55-8206	LUAD	56	MALE	Yes	Yes	Yes	No	No	0	.	.	Baseline Cancers
TCGA-55-8207	LUAD	73	MALE	Yes	Yes	Yes	No	No	0	BRCA2	c.1662T>G_p.Cys554Trp	RareVariant
TCGA-55-8208	LUAD	73	FEMALE	Yes	Yes	Yes	.	No	0	.	.	Baseline Cancers
TCGA-55-8299	LUAD	61	FEMALE	Yes	Yes	Yes	.	No	0	.	.	.
TCGA-55-8301	LUAD	58	MALE	Yes	Yes	Yes	.	No	0	.	.	.
TCGA-55-8302	LUAD	54	MALE	Yes	Yes	Yes	.	No	0	.	.	.
TCGA-55-8505	LUAD	62	MALE	Yes	Yes	Yes	No	No	0	.	.	Baseline Cancers
TCGA-55-8506	LUAD	62	FEMALE	Yes	Yes	Yes	.	No	0	.	.	.
TCGA-55-8507	LUAD	53	MALE	Yes	Yes	Yes	No	No	0	.	.	Baseline Cancers
TCGA-55-8508	LUAD	60	FEMALE	Yes	Yes	Yes	No	No	0	.	.	Baseline Cancers
TCGA-55-8510	LUAD	55	FEMALE	Yes	Yes	Yes	No	No	0	BRCA2	c.4421A>G_p.Lys1474Arg	RareVariant
TCGA-55-8511	LUAD	73	FEMALE	Yes	Yes	Yes	No	No	0	.	.	Baseline Cancers
TCGA-55-8512	LUAD	41	MALE	Yes	Yes	Yes	No	No	0	.	.	Baseline Cancers
TCGA-55-8513	LUAD	77	FEMALE	Yes	Yes	Yes	.	.	.	.	.	Baseline Cancers
TCGA-55-8514	LUAD	70	FEMALE	Yes	Yes	Yes	No	No	0	BRCA1, BRCA2	c.594-4A>G, c.7601C>T_p.Ala2534Val	RareVariant
TCGA-55-8614	LUAD	76	MALE	Yes	Yes	Yes	No	No	0	.	.	Baseline Cancers
TCGA-55-8615	LUAD	67	MALE	Yes	Yes	Yes	.	No	0	.	.	.
TCGA-55-8616	LUAD	58	FEMALE	Yes	Yes	Yes	Yes	No	0	.	.	Baseline Cancers
TCGA-55-8619	LUAD	72	FEMALE	Yes	Yes	Yes	.	.	.	.	.	Baseline Cancers
TCGA-55-8620	LUAD	60	MALE	Yes	Yes	Yes	No	No	0	.	.	Baseline Cancers
TCGA-55-8621	LUAD	75	FEMALE	Yes	Yes	Yes	No	No	0	.	.	Baseline Cancers
TCGA-55-A48X	LUAD	63	FEMALE	Yes	Yes	Yes	No	No	0	BRCA2	c.2698A>G_p.Asn900Asp	RareVariant
TCGA-55-A48Y	LUAD	69	MALE	Yes	Yes	Yes	No	No	0	.	.	Baseline Cancers
TCGA-55-A48Z	LUAD	60	FEMALE	Yes	Yes	Yes	No	No	0	.	.	Baseline Cancers
TCGA-55-A490	LUAD	78	MALE	Yes	Yes	Yes	.	No	0	.	.	Baseline Cancers
TCGA-55-A491	LUAD	81	FEMALE	Yes	Yes	Yes	No	No	0	.	.	Baseline Cancers
TCGA-55-A492	LUAD	70	FEMALE	Yes	Yes	Yes	.	No	0	.	.	.
TCGA-55-A493	LUAD	54	FEMALE	Yes	Yes	Yes	No	No	0	.	.	Baseline Cancers
TCGA-55-A494	LUAD	61	FEMALE	Yes	Yes	Yes	.	No	0	.	.	.
TCGA-55-A4DF	LUAD	88	MALE	Yes	Yes	Yes	No	No	0	.	.	Baseline Cancers
TCGA-55-A4DG	LUAD	71	MALE	Yes	Yes	Yes	No	No	0	BRCA1	c.3640G>A_p.Glu1214Lys	RareVariant
TCGA-56-1622	LUSC	58	MALE	Yes	Yes	Yes	No	No	0	.	.	Baseline Cancers
TCGA-56-5897	LUSC	74	MALE	Yes	Yes	Yes	.	No	0	.	.	Baseline Cancers
TCGA-56-5898	LUSC	69	MALE	Yes	Yes	Yes	No	No	0	.	.	Baseline Cancers
TCGA-56-6545	LUSC	77	FEMALE	Yes	Yes	Yes	No	No	0	.	.	Baseline Cancers
TCGA-56-6546	LUSC	67	MALE	Yes	Yes	Yes	.	No	0	.	.	Baseline Cancers
TCGA-56-7221	LUSC	79	MALE	Yes	Yes	No	.	.	.	.	.	.
TCGA-56-7222	LUSC	60	MALE	Yes	Yes	No	Yes	.	.	.	.	Baseline Cancers
TCGA-56-7223	LUSC	66	MALE	Yes	Yes	No	No	.	.	.	.	Baseline Cancers
TCGA-56-7579	LUSC	61	MALE	Yes	Yes	No	.	.	.	.	.	Baseline Cancers
TCGA-56-7580	LUSC	84	MALE	Yes	Yes	No	No	.	.	.	.	Baseline Cancers
TCGA-56-7582	LUSC	83	MALE	Yes	Yes	No	No	.	.	BRCA1	c.3296C>T_p.Pro1099Leu	RareVariant
TCGA-56-7730	LUSC	73	MALE	Yes	Yes	No	Yes	.	.	.	.	Baseline Cancers
TCGA-56-7731	LUSC	66	FEMALE	Yes	Yes	No	No	.	.	.	.	Baseline Cancers
TCGA-56-7822	LUSC	75	MALE	Yes	Yes	No	No	.	.	BRCA1	c.3600G>C_p.Gln1200His	RareVariant
TCGA-56-8503	LUSC	76	FEMALE	Yes	Yes	No	No	.	.	.	.	Baseline Cancers
TCGA-56-8504	LUSC	74	MALE	Yes	Yes	No	.	.	.	.	.	Baseline Cancers
TCGA-56-8622	LUSC	68	MALE	Yes	Yes	No	.	.	.	.	.	Baseline Cancers
TCGA-56-8624	LUSC	84	MALE	Yes	Yes	No	.	.	.	.	.	Baseline Cancers
TCGA-56-8625	LUSC	66	FEMALE	Yes	Yes	No	No	.	.	.	.	Baseline Cancers
TCGA-56-8626	LUSC	59	MALE	Yes	Yes	No	No	.	.	.	.	Baseline Cancers
TCGA-56-8628	LUSC	78	MALE	Yes	Yes	No	No	.	.	.	.	Baseline Cancers
TCGA-56-8629	LUSC	63	MALE	Yes	Yes	No	No	.	.	.	.	Baseline Cancers
TCGA-56-A49D	LUSC	67	MALE	Yes	Yes	No	No	.	.	.	.	Baseline Cancers
TCGA-56-A4BW	LUSC	55	MALE	Yes	Yes	No	No	.	.	.	.	Baseline Cancers
TCGA-56-A4BX	LUSC	70	MALE	Yes	Yes	No	.	.	.	.	.	.
TCGA-56-A4BY	LUSC	66	MALE	Yes	Yes	No	.	.	.	.	.	Baseline Cancers
TCGA-56-A4ZJ	LUSC	75	FEMALE	Yes	Yes	No	.	.	.	.	.	.
TCGA-56-A4ZK	LUSC	76	FEMALE	Yes	Yes	No	.	.	.	.	.	Baseline Cancers
TCGA-56-A5DR	LUSC	81	MALE	Yes	Yes	No	No	.	.	.	.	Baseline Cancers
TCGA-56-A5DS	LUSC	72	FEMALE	Yes	Yes	No	No	.	.	.	.	Baseline Cancers
TCGA-57-1586	OV	66	FEMALE	Yes	Yes	Yes	No	.	.	.	.	Baseline Cancers
TCGA-57-1992	OV	62	FEMALE	Yes	Yes	No	.	.	.	.	.	.
TCGA-57-1993	OV	56	FEMALE	Yes	Yes	Yes	.	.	.	.	.	.
TCGA-57-1994	OV	63	FEMALE	Yes	Yes	No	No	.	.	.	.	Baseline Cancers
TCGA-58-8386	LUSC	75	MALE	Yes	Yes	No	.	.	.	.	.	.
TCGA-58-8387	LUSC	60	MALE	Yes	Yes	No	.	.	.	.	.	Baseline Cancers
TCGA-58-8388	LUSC	60	MALE	Yes	Yes	No	.	.	.	.	.	.
TCGA-58-8390	LUSC	70	MALE	Yes	Yes	No	.	.	.	.	.	Baseline Cancers
TCGA-58-8391	LUSC	57	FEMALE	Yes	Yes	No	No	.	.	BRCA2	c.3073A>G_p.Lys1025Glu	RareVariant
TCGA-58-8392	LUSC	70	MALE	Yes	Yes	No	No	.	.	.	.	Baseline Cancers
TCGA-58-8393	LUSC	68	FEMALE	Yes	Yes	No	.	.	.	.	.	.
TCGA-58-A46J	LUSC	64	MALE	Yes	Yes	No	No	.	.	.	.	Baseline Cancers
TCGA-58-A46K	LUSC	59	MALE	Yes	Yes	No	.	.	.	.	.	.
TCGA-58-A46L	LUSC	73	MALE	Yes	Yes	No	No	.	.	.	.	Baseline Cancers
TCGA-58-A46M	LUSC	61	MALE	Yes	Yes	No	.	.	.	.	.	Baseline Cancers
TCGA-58-A46N	LUSC	52	MALE	Yes	Yes	No	.	.	.	.	.	.
TCGA-59-2348	OV	59	FEMALE	Yes	Yes	Yes	Yes	No	0	BRCA1	c.2389G>T_p.Glu797X	PathogenicMutation
TCGA-59-2349	OV	71	FEMALE	Yes	Yes	No	No	.	.	.	.	Baseline Cancers
TCGA-59-2350	OV	44	FEMALE	Yes	Yes	Yes	No	.	.	.	.	Baseline Cancers
TCGA-59-2351	OV	51	FEMALE	Yes	Yes	Yes	Yes	Yes	0.646154	BRCA2	c.5946delT	PathogenicMutation
TCGA-59-2352	OV	78	FEMALE	Yes	Yes	Yes	.	No	0	.	.	.
TCGA-59-2354	OV	63	FEMALE	Yes	Yes	Yes	No	Yes	1	.	.	Baseline Cancers
TCGA-59-2363	OV	40	FEMALE	Yes	Yes	Yes	No	Yes	0.758621	.	.	Baseline Cancers
TCGA-59-2372	OV	73	FEMALE	Yes	Yes	Yes	No	Yes	0.861538	.	.	Baseline Cancers
TCGA-60-2695	LUSC	74	FEMALE	Yes	Yes	No	No	.	.	BRCA1	c.2315T>C_p.Val772Ala	RareVariant
TCGA-60-2696	LUSC	76	FEMALE	Yes	Yes	No	No	.	.	BRCA1	c.547+1G>T	PathogenicMutation
TCGA-60-2697	LUSC	41	MALE	Yes	Yes	No	No	.	.	.	.	Baseline Cancers
TCGA-60-2698	LUSC	62	MALE	Yes	Yes	Yes	No	No	0	BRCA2	c.506A>G_p.Lys169Arg	RareVariant
TCGA-60-2703	LUSC	73	MALE	Yes	Yes	No	.	.	.	.	.	.
TCGA-60-2704	LUSC	73	MALE	Yes	Yes	No	No	.	.	.	.	Baseline Cancers
TCGA-60-2706	LUSC	58	MALE	Yes	Yes	No	.	.	.	.	.	.
TCGA-60-2707	LUSC	70	MALE	Yes	Yes	Yes	No	No	0	.	.	Baseline Cancers
TCGA-60-2708	LUSC	64	FEMALE	Yes	Yes	Yes	.	No	0	.	.	Baseline Cancers
TCGA-60-2709	LUSC	69	MALE	Yes	Yes	Yes	No	No	0	.	.	Baseline Cancers
TCGA-60-2710	LUSC	67	FEMALE	Yes	Yes	Yes	No	No	0	BRCA1	c.2268G>C_p.Arg756Ser	RareVariant
TCGA-60-2711	LUSC	64	FEMALE	Yes	Yes	Yes	.	No	0	.	.	.
TCGA-60-2712	LUSC	79	FEMALE	Yes	Yes	Yes	No	No	0	.	.	Baseline Cancers
TCGA-60-2713	LUSC	64	MALE	Yes	Yes	Yes	.	No	0	.	.	.
TCGA-60-2714	LUSC	66	FEMALE	Yes	Yes	No	No	.	.	.	.	Baseline Cancers
TCGA-60-2715	LUSC	51	MALE	Yes	Yes	Yes	No	No	0	.	.	Baseline Cancers
TCGA-60-2716	LUSC	39	MALE	Yes	Yes	No	No	.	.	.	.	Baseline Cancers
TCGA-60-2719	LUSC	83	FEMALE	Yes	Yes	Yes	No	No	0	.	.	Baseline Cancers
TCGA-60-2720	LUSC	60	FEMALE	Yes	Yes	Yes	.	No	0	.	.	.
TCGA-60-2721	LUSC	73	MALE	Yes	Yes	Yes	.	No	0	.	.	Baseline Cancers
TCGA-60-2722	LUSC	66	MALE	Yes	Yes	Yes	No	No	0	.	.	Baseline Cancers
TCGA-60-2723	LUSC	74	FEMALE	Yes	Yes	Yes	.	No	0	.	.	Baseline Cancers
TCGA-60-2724	LUSC	47	MALE	Yes	Yes	Yes	No	No	0	.	.	Baseline Cancers
TCGA-60-2725	LUSC	74	MALE	Yes	Yes	Yes	No	No	0	.	.	Baseline Cancers
TCGA-61-1722	OV	89	FEMALE	Yes	Yes	Yes	Yes	Yes	1	.	.	Baseline Cancers
TCGA-61-1725	OV	40	FEMALE	Yes	Yes	Yes	Yes	Yes	1	BRCA1	c.5266dupC	PathogenicMutation
TCGA-61-1727	OV	74	FEMALE	Yes	Yes	Yes	Yes	Yes	1	.	.	Baseline Cancers
TCGA-61-1728	OV	59	FEMALE	Yes	Yes	Yes	No	.	.	.	.	Baseline Cancers
TCGA-61-1730	OV	78	FEMALE	Yes	Yes	Yes	Yes	No	0	.	.	Baseline Cancers
TCGA-61-1733	OV	71	FEMALE	Yes	Yes	Yes	No	No	0	.	.	Baseline Cancers
TCGA-61-1736	OV	45	FEMALE	Yes	Yes	Yes	.	.	.	.	.	.
TCGA-61-1737	OV	42	FEMALE	Yes	Yes	Yes	No	Yes	0.727273	BRCA2	c.2944A>C_p.Ile982Leu	RareVariant
TCGA-61-1738	OV	60	FEMALE	Yes	Yes	Yes	No	No	0	.	.	Baseline Cancers
TCGA-61-1740	OV	71	FEMALE	Yes	Yes	Yes	No	Yes	1	.	.	Baseline Cancers
TCGA-61-1741	OV	76	FEMALE	Yes	Yes	Yes	.	.	.	.	.	.
TCGA-61-1895	OV	52	FEMALE	Yes	Yes	Yes	Yes	No	0	.	.	Baseline Cancers
TCGA-61-1899	OV	81	FEMALE	Yes	Yes	Yes	No	No	0	.	.	Baseline Cancers
TCGA-61-1900	OV	51	FEMALE	Yes	Yes	Yes	Yes	Yes	1	.	.	Baseline Cancers
TCGA-61-1901	OV	65	FEMALE	Yes	Yes	Yes	No	No	0	.	.	Baseline Cancers
TCGA-61-1906	OV	55	FEMALE	Yes	Yes	Yes	No	No	0	.	.	Baseline Cancers
TCGA-61-1907	OV	63	FEMALE	Yes	Yes	Yes	No	Yes	0.887641	.	.	Baseline Cancers
TCGA-61-1910	OV	56	FEMALE	Yes	Yes	Yes	.	Yes	0.942857	.	.	.
TCGA-61-1911	OV	55	FEMALE	Yes	Yes	Yes	No	.	.	.	.	Baseline Cancers
TCGA-61-1913	OV	48	FEMALE	Yes	Yes	Yes	No	Yes	1	.	.	Baseline Cancers
TCGA-61-1914	OV	65	FEMALE	Yes	Yes	Yes	Yes	Yes	0.533333	.	.	Baseline Cancers
TCGA-61-1915	OV	50	FEMALE	Yes	Yes	Yes	.	Yes	0.695122	.	.	.
TCGA-61-1919	OV	58	FEMALE	Yes	Yes	Yes	No	.	.	.	.	Baseline Cancers
TCGA-61-1995	OV	43	FEMALE	Yes	Yes	Yes	No	.	.	.	.	Baseline Cancers
TCGA-61-1998	OV	48	FEMALE	Yes	Yes	Yes	No	Yes	1	.	.	Baseline Cancers
TCGA-61-2000	OV	67	FEMALE	Yes	Yes	Yes	No	.	.	BRCA2	c.3417G>A_p.=	RareVariant
TCGA-61-2002	OV	46	FEMALE	Yes	Yes	Yes	Yes	.	.	.	.	Baseline Cancers
TCGA-61-2003	OV	53	FEMALE	Yes	Yes	Yes	No	.	.	.	.	Baseline Cancers
TCGA-61-2008	OV	40	FEMALE	Yes	Yes	Yes	Yes	No	0	BRCA1	c.5445G>A_p.Trp1815X	PathogenicMutation
TCGA-61-2009	OV	65	FEMALE	Yes	Yes	Yes	No	No	0	.	.	Baseline Cancers
TCGA-61-2012	OV	81	FEMALE	Yes	Yes	Yes	.	No	0	.	.	.
TCGA-61-2016	OV	51	FEMALE	Yes	Yes	Yes	Yes	.	.	.	.	Baseline Cancers
TCGA-61-2018	OV	62	FEMALE	Yes	Yes	No	No	.	.	.	.	Baseline Cancers
TCGA-61-2087	OV	49	FEMALE	Yes	Yes	No	No	.	.	.	.	Baseline Cancers
TCGA-61-2088	OV	51	FEMALE	Yes	Yes	Yes	.	.	.	.	.	.
TCGA-61-2092	OV	57	FEMALE	Yes	Yes	Yes	No	.	.	.	.	Baseline Cancers
TCGA-61-2094	OV	63	FEMALE	Yes	Yes	Yes	.	.	.	.	.	.
TCGA-61-2095	OV	54	FEMALE	Yes	Yes	Yes	No	.	.	BRCA2	c.5752C>T_p.His1918Tyr	RareVariant
TCGA-61-2096	OV	56	FEMALE	Yes	Yes	No	No	.	.	.	.	Baseline Cancers
TCGA-61-2097	OV	71	FEMALE	Yes	Yes	Yes	No	.	.	.	.	Baseline Cancers
TCGA-61-2101	OV	55	FEMALE	Yes	Yes	Yes	No	.	.	BRCA2	c.1135G>A_p.Gly379Arg	RareVariant
TCGA-61-2102	OV	74	FEMALE	Yes	Yes	Yes	No	No	0	BRCA2	c.10153C>T_p.Arg3385Cys	RareVariant
TCGA-61-2104	OV	53	FEMALE	Yes	Yes	Yes	.	.	.	.	.	.
TCGA-61-2109	OV	40	FEMALE	Yes	Yes	Yes	Yes	.	.	BRCA1	c.1961delA	PathogenicMutation
TCGA-61-2110	OV	56	FEMALE	Yes	Yes	Yes	No	.	.	.	.	Baseline Cancers
TCGA-61-2111	OV	61	FEMALE	Yes	Yes	Yes	Yes	.	.	.	.	Baseline Cancers
TCGA-61-2113	OV	53	FEMALE	Yes	Yes	Yes	.	.	.	.	.	.
TCGA-61-2610	OV	61	FEMALE	Yes	No	Yes	Yes	No	0	BRCA1	c.2215_2216insCT	PathogenicMutation
TCGA-61-2611	OV	40	FEMALE	Yes	No	Yes	No	.	.	BRCA1	c.5407-10G>A	RareVariant
TCGA-61-2612	OV	63	FEMALE	Yes	Yes	Yes	No	No	0	BRCA2	c.3723T>G_p.Phe1241Leu	RareVariant
TCGA-61-2613	OV	73	FEMALE	Yes	Yes	Yes	Yes	Yes	1	.	.	Baseline Cancers
TCGA-61-2614	OV	71	FEMALE	Yes	Yes	Yes	No	No	0	.	.	Baseline Cancers
TCGA-62-8394	LUAD	65	FEMALE	Yes	Yes	Yes	No	No	0	.	.	Baseline Cancers
TCGA-62-8395	LUAD	80	FEMALE	Yes	Yes	Yes	.	No	0	.	.	Baseline Cancers
TCGA-62-8397	LUAD	70	FEMALE	Yes	Yes	Yes	.	.	.	.	.	Baseline Cancers
TCGA-62-8398	LUAD	55	MALE	Yes	Yes	Yes	No	No	0	.	.	Baseline Cancers
TCGA-62-8399	LUAD	62	MALE	Yes	Yes	Yes	No	No	0	.	.	Baseline Cancers
TCGA-62-8402	LUAD	73	FEMALE	Yes	Yes	Yes	.	No	0	.	.	.
TCGA-62-A46O	LUAD	65	FEMALE	Yes	Yes	Yes	No	No	0	.	.	Baseline Cancers
TCGA-62-A46P	LUAD	65	MALE	Yes	Yes	Yes	.	No	0	.	.	.
TCGA-62-A46R	LUAD	54	FEMALE	Yes	Yes	Yes	.	No	0	.	.	Baseline Cancers
TCGA-62-A46S	LUAD	73	MALE	Yes	Yes	Yes	No	No	0	.	.	Baseline Cancers
TCGA-62-A46U	LUAD	71	FEMALE	Yes	Yes	Yes	No	No	0	.	.	Baseline Cancers
TCGA-62-A46V	LUAD	78	FEMALE	Yes	Yes	Yes	.	No	0	.	.	Baseline Cancers
TCGA-62-A46Y	LUAD	70	FEMALE	Yes	Yes	Yes	.	No	0	.	.	Baseline Cancers
TCGA-62-A470	LUAD	84	MALE	Yes	Yes	Yes	No	No	0	.	.	Baseline Cancers
TCGA-62-A471	LUAD	64	MALE	Yes	Yes	Yes	.	No	0	.	.	.
TCGA-62-A472	LUAD	70	MALE	Yes	Yes	Yes	.	No	0	.	.	.
TCGA-63-5128	LUSC	[Not Available]	MALE	Yes	Yes	Yes	.	No	0	.	.	.
TCGA-63-5131	LUSC	[Not Available]	MALE	Yes	Yes	Yes	No	No	0	.	.	Baseline Cancers
TCGA-63-6202	LUSC	[Not Available]	MALE	Yes	Yes	Yes	.	No	0	.	.	.
TCGA-63-7020	LUSC	[Not Available]	MALE	Yes	Yes	No	.	.	.	.	.	.
TCGA-63-7021	LUSC	[Not Available]	MALE	Yes	Yes	No	.	.	.	.	.	.
TCGA-63-7022	LUSC	[Not Available]	FEMALE	Yes	Yes	No	No	.	.	.	.	Baseline Cancers
TCGA-63-7023	LUSC	[Not Available]	MALE	Yes	Yes	No	No	.	.	.	.	Baseline Cancers
TCGA-63-A5MB	LUSC	62	MALE	Yes	Yes	No	.	.	.	BRCA2	c.1395A>C_p.=	RareVariant
TCGA-63-A5MG	LUSC	68	MALE	Yes	Yes	No	.	.	.	.	.	Baseline Cancers
TCGA-64-1676	LUAD	58	MALE	Yes	Yes	Yes	No	No	0	BRCA2	c.887A>G_p.Tyr296Cys	RareVariant
TCGA-64-1677	LUAD	77	FEMALE	Yes	Yes	Yes	No	No	0	.	.	Baseline Cancers
TCGA-64-1678	LUAD	70	FEMALE	Yes	Yes	Yes	No	No	0	BRCA1	c.2522G>A_p.Arg841Gln	RareVariant
TCGA-64-1679	LUAD	58	FEMALE	Yes	Yes	Yes	.	No	0	.	.	.
TCGA-64-1680	LUAD	63	MALE	Yes	Yes	Yes	No	No	0	.	.	Baseline Cancers
TCGA-64-1681	LUAD	61	FEMALE	Yes	Yes	Yes	.	No	0	.	.	.
TCGA-64-5774	LUAD	60	MALE	Yes	Yes	Yes	.	No	0	.	.	.
TCGA-64-5775	LUAD	71	MALE	Yes	Yes	Yes	No	No	0	.	.	Baseline Cancers
TCGA-64-5778	LUAD	60	MALE	Yes	Yes	Yes	No	No	0	.	.	Baseline Cancers
TCGA-64-5779	LUAD	61	MALE	Yes	Yes	Yes	.	No	0	.	.	Baseline Cancers
TCGA-64-5781	LUAD	55	FEMALE	Yes	Yes	Yes	No	No	0	.	.	Baseline Cancers
TCGA-64-5815	LUAD	74	MALE	Yes	Yes	Yes	No	No	0	BRCA2	c.1167G>A_p.=	RareVariant
TCGA-66-2727	LUSC	55	FEMALE	Yes	Yes	Yes	.	No	0	.	.	Baseline Cancers
TCGA-66-2734	LUSC	62	FEMALE	Yes	Yes	Yes	No	No	0	.	.	Baseline Cancers
TCGA-66-2742	LUSC	70	MALE	Yes	Yes	Yes	No	No	0	.	.	Baseline Cancers
TCGA-66-2744	LUSC	71	MALE	Yes	Yes	Yes	No	No	0	BRCA2	c.3847_3848delGT	PathogenicMutation
TCGA-66-2754	LUSC	67	MALE	Yes	Yes	Yes	No	No	0	.	.	Baseline Cancers
TCGA-66-2755	LUSC	63	MALE	Yes	Yes	Yes	.	No	0	.	.	.
TCGA-66-2756	LUSC	68	MALE	Yes	Yes	Yes	No	No	0	.	.	Baseline Cancers
TCGA-66-2757	LUSC	65	FEMALE	Yes	Yes	Yes	No	No	0	BRCA2	c.4613C>T_p.Ser1538Phe	RareVariant
TCGA-66-2758	LUSC	71	MALE	Yes	Yes	Yes	.	No	0	.	.	Baseline Cancers
TCGA-66-2759	LUSC	66	MALE	Yes	Yes	Yes	No	No	0	BRCA2	c.4271C>G_p.Ser1424Cys	RareVariant
TCGA-66-2763	LUSC	63	FEMALE	Yes	Yes	Yes	Yes	No	0	.	.	Baseline Cancers
TCGA-66-2765	LUSC	64	MALE	Yes	Yes	Yes	No	No	0	.	.	Baseline Cancers
TCGA-66-2766	LUSC	54	MALE	Yes	Yes	Yes	No	No	0	BRCA2	c.5857G>T_p.Glu1953X	PathogenicMutation
TCGA-66-2767	LUSC	62	MALE	Yes	Yes	Yes	No	No	0	.	.	Baseline Cancers
TCGA-66-2768	LUSC	57	MALE	Yes	Yes	Yes	No	No	0	.	.	Baseline Cancers
TCGA-66-2769	LUSC	75	MALE	Yes	Yes	No	.	.	.	.	.	.
TCGA-66-2770	LUSC	79	MALE	Yes	Yes	Yes	.	No	0	.	.	.
TCGA-66-2771	LUSC	60	MALE	Yes	Yes	Yes	No	No	0	.	.	Baseline Cancers
TCGA-66-2773	LUSC	69	MALE	Yes	Yes	Yes	No	No	0	.	.	Baseline Cancers
TCGA-66-2777	LUSC	71	MALE	Yes	Yes	Yes	.	No	0	.	.	.
TCGA-66-2778	LUSC	68	FEMALE	Yes	Yes	Yes	.	No	0	.	.	Baseline Cancers
TCGA-66-2780	LUSC	65	MALE	Yes	Yes	Yes	No	No	0	BRCA1	c.468C>G_p.=	RareVariant
TCGA-66-2781	LUSC	67	MALE	Yes	Yes	Yes	.	No	0	.	.	Baseline Cancers
TCGA-66-2782	LUSC	71	MALE	Yes	Yes	Yes	.	No	0	.	.	Baseline Cancers
TCGA-66-2783	LUSC	67	MALE	Yes	Yes	Yes	No	No	0	.	.	Baseline Cancers
TCGA-66-2785	LUSC	65	MALE	Yes	Yes	Yes	No	No	0	.	.	Baseline Cancers
TCGA-66-2786	LUSC	68	FEMALE	Yes	Yes	Yes	No	No	0	.	.	Baseline Cancers
TCGA-66-2787	LUSC	57	MALE	Yes	Yes	Yes	.	No	0	.	.	.
TCGA-66-2788	LUSC	56	MALE	Yes	Yes	Yes	.	No	0	.	.	.
TCGA-66-2789	LUSC	73	MALE	Yes	Yes	Yes	No	No	0	.	.	Baseline Cancers
TCGA-66-2791	LUSC	66	MALE	Yes	Yes	Yes	.	No	0	.	.	Baseline Cancers
TCGA-66-2792	LUSC	58	MALE	Yes	Yes	Yes	.	No	0	.	.	Baseline Cancers
TCGA-66-2793	LUSC	68	MALE	Yes	Yes	Yes	No	No	0	.	.	Baseline Cancers
TCGA-66-2794	LUSC	64	MALE	Yes	Yes	Yes	Yes	No	0	.	.	Baseline Cancers
TCGA-66-2795	LUSC	68	MALE	Yes	Yes	Yes	.	No	0	.	.	Baseline Cancers
TCGA-66-2800	LUSC	70	MALE	Yes	Yes	Yes	No	No	0	.	.	Baseline Cancers
TCGA-67-3770	LUAD	70	FEMALE	No	Yes	Yes	No	No	0	.	.	Baseline Cancers
TCGA-67-3771	LUAD	77	FEMALE	Yes	Yes	Yes	No	No	0	.	.	Baseline Cancers
TCGA-67-3772	LUAD	82	FEMALE	Yes	Yes	Yes	Yes	No	0	.	.	Baseline Cancers
TCGA-67-3773	LUAD	84	FEMALE	Yes	Yes	Yes	.	No	0	.	.	.
TCGA-67-3774	LUAD	73	FEMALE	Yes	Yes	Yes	.	No	0	.	.	.
TCGA-67-4679	LUAD	69	MALE	Yes	Yes	Yes	.	No	0	.	.	Baseline Cancers
TCGA-67-6215	LUAD	52	FEMALE	Yes	Yes	Yes	.	No	0	.	.	.
TCGA-67-6216	LUAD	57	FEMALE	Yes	Yes	Yes	.	No	0	.	.	Baseline Cancers
TCGA-67-6217	LUAD	73	FEMALE	Yes	Yes	Yes	.	No	0	.	.	.
TCGA-68-7755	LUSC	60	FEMALE	Yes	Yes	No	Yes	.	.	.	.	Baseline Cancers
TCGA-68-7756	LUSC	84	MALE	Yes	Yes	No	.	.	.	.	.	.
TCGA-68-7757	LUSC	74	MALE	Yes	Yes	No	.	.	.	.	.	Baseline Cancers
TCGA-68-8250	LUSC	66	MALE	Yes	Yes	No	No	.	.	BRCA2	c.5768A>C_p.Asp1923Ala	RareVariant
TCGA-68-8251	LUSC	78	MALE	Yes	Yes	No	No	.	.	.	.	Baseline Cancers
TCGA-68-A59J	LUSC	74	FEMALE	Yes	Yes	No	No	.	.	BRCA1	c.3640G>A_p.Glu1214Lys	RareVariant
TCGA-69-7760	LUAD	73	MALE	Yes	Yes	Yes	.	No	0	.	.	Baseline Cancers
TCGA-69-7761	LUAD	84	MALE	Yes	Yes	Yes	No	No	0	.	.	Baseline Cancers
TCGA-69-7763	LUAD	69	MALE	Yes	Yes	Yes	Yes	No	0	BRCA2	c.4614T>C_p.=	RareVariant
TCGA-69-7764	LUAD	75	MALE	Yes	Yes	Yes	.	No	0	.	.	.
TCGA-69-7765	LUAD	56	MALE	Yes	Yes	Yes	.	No	0	.	.	.
TCGA-69-7973	LUAD	42	FEMALE	Yes	Yes	Yes	.	No	0	.	.	Baseline Cancers
TCGA-69-7974	LUAD	54	FEMALE	Yes	Yes	Yes	No	No	0	.	.	Baseline Cancers
TCGA-69-7978	LUAD	59	MALE	Yes	Yes	Yes	.	No	0	.	.	Baseline Cancers
TCGA-69-7979	LUAD	71	FEMALE	Yes	Yes	Yes	.	No	0	.	.	Baseline Cancers
TCGA-69-7980	LUAD	69	FEMALE	Yes	Yes	Yes	.	No	0	.	.	.
TCGA-69-8253	LUAD	59	FEMALE	Yes	Yes	Yes	No	No	0	.	.	Baseline Cancers
TCGA-69-8254	LUAD	85	MALE	Yes	Yes	Yes	.	No	0	.	.	.
TCGA-69-8255	LUAD	71	MALE	Yes	Yes	Yes	No	No	0	BRCA1	c.3708T>G_p.Asn1236Lys	RareVariant
TCGA-69-A59K	LUAD	60	FEMALE	Yes	Yes	Yes	.	No	0	.	.	.
TCGA-70-6722	LUSC	47	MALE	Yes	Yes	Yes	No	No	0	.	.	Baseline Cancers
TCGA-70-6723	LUSC	65	MALE	Yes	Yes	Yes	.	No	0	.	.	.
TCGA-71-6725	LUAD	48	FEMALE	Yes	Yes	Yes	No	No	0	BRCA1	c.3739G>A_p.Val1247Ile	RareVariant
TCGA-71-8520	LUAD	60	FEMALE	Yes	No	Yes	.	No	0	.	.	.
TCGA-73-4658	LUAD	80	FEMALE	Yes	Yes	No	No	.	.	BRCA2	c.8732C>G_p.Ala2911Gly	RareVariant
TCGA-73-4659	LUAD	66	MALE	Yes	Yes	Yes	.	No	0	.	.	.
TCGA-73-4662	LUAD	65	FEMALE	Yes	Yes	Yes	.	No	0	.	.	.
TCGA-73-4666	LUAD	52	FEMALE	Yes	Yes	Yes	No	No	0	.	.	Baseline Cancers
TCGA-73-4668	LUAD	66	FEMALE	Yes	Yes	Yes	.	No	0	.	.	.
TCGA-73-4670	LUAD	69	FEMALE	Yes	Yes	Yes	.	No	0	.	.	.
TCGA-73-4675	LUAD	59	MALE	Yes	Yes	Yes	No	No	0	.	.	Baseline Cancers
TCGA-73-4676	LUAD	45	MALE	Yes	Yes	Yes	No	No	0	.	.	Baseline Cancers
TCGA-73-4677	LUAD	74	MALE	Yes	Yes	Yes	.	No	0	.	.	Baseline Cancers
TCGA-73-7498	LUAD	58	FEMALE	Yes	Yes	Yes	.	No	0	.	.	.
TCGA-73-7499	LUAD	81	FEMALE	Yes	Yes	Yes	No	No	0	.	.	Baseline Cancers
TCGA-74-6573	GBM	67	MALE	Yes	Yes	Yes	.	No	0	.	.	Baseline Cancers
TCGA-74-6575	GBM	73	FEMALE	Yes	Yes	Yes	.	No	0	.	.	.
TCGA-74-6577	GBM	51	MALE	Yes	Yes	Yes	No	No	0	BRCA1	c.301+6T>C	RareVariant
TCGA-74-6578	GBM	58	MALE	Yes	Yes	Yes	No	No	0	.	.	Baseline Cancers
TCGA-74-6581	GBM	77	MALE	Yes	Yes	No	.	.	.	.	.	Baseline Cancers
TCGA-74-6584	GBM	55	FEMALE	Yes	Yes	Yes	No	No	0	.	.	Baseline Cancers
TCGA-75-5122	LUAD	[Not Available]	MALE	Yes	Yes	Yes	No	No	0	.	.	Baseline Cancers
TCGA-75-5125	LUAD	[Not Available]	MALE	Yes	Yes	Yes	.	No	0	.	.	.
TCGA-75-5126	LUAD	[Not Available]	FEMALE	Yes	Yes	Yes	No	No	0	.	.	Baseline Cancers
TCGA-75-5146	LUAD	[Not Available]	MALE	Yes	Yes	Yes	.	No	0	.	.	Baseline Cancers
TCGA-75-5147	LUAD	[Not Available]	FEMALE	Yes	Yes	Yes	.	No	0	.	.	.
TCGA-75-6203	LUAD	[Not Available]	FEMALE	Yes	Yes	Yes	.	.	.	.	.	.
TCGA-75-6205	LUAD	[Not Available]	FEMALE	Yes	Yes	Yes	No	No	0	BRCA2	c.4686A>G_p.=	RareVariant
TCGA-75-6206	LUAD	[Not Available]	MALE	Yes	Yes	Yes	No	No	0	.	.	Baseline Cancers
TCGA-75-6207	LUAD	[Not Available]	MALE	Yes	Yes	Yes	.	No	0	.	.	Baseline Cancers
TCGA-75-6211	LUAD	[Not Available]	FEMALE	Yes	Yes	Yes	.	No	0	.	.	Baseline Cancers
TCGA-75-6212	LUAD	[Not Available]	FEMALE	Yes	Yes	Yes	No	.	.	.	.	Baseline Cancers
TCGA-75-6214	LUAD	[Not Available]	FEMALE	Yes	Yes	Yes	.	No	0	.	.	Baseline Cancers
TCGA-75-7025	LUAD	[Not Available]	MALE	Yes	Yes	Yes	.	No	0	.	.	.
TCGA-75-7027	LUAD	[Not Available]	MALE	Yes	Yes	Yes	.	No	0	.	.	.
TCGA-75-7030	LUAD	[Not Available]	MALE	Yes	Yes	Yes	No	.	.	BRCA1	c.3708T>G_p.Asn1236Lys	RareVariant
TCGA-75-7031	LUAD	[Not Available]	FEMALE	Yes	Yes	Yes	No	No	0	BRCA2	c.7095T>A_p.His2365Gln	RareVariant
TCGA-76-4925	GBM	76	MALE	Yes	Yes	Yes	No	No	0	BRCA2	c.6338A>G_p.Asn2113Ser	RareVariant
TCGA-76-4926	GBM	68	MALE	Yes	Yes	Yes	No	No	0	.	.	Baseline Cancers
TCGA-76-4927	GBM	58	MALE	Yes	No	Yes	.	No	0	.	.	Baseline Cancers
TCGA-76-4928	GBM	85	FEMALE	Yes	Yes	Yes	No	No	0	.	.	Baseline Cancers
TCGA-76-4929	GBM	76	FEMALE	Yes	Yes	Yes	.	No	0	.	.	.
TCGA-76-4931	GBM	70	FEMALE	Yes	Yes	Yes	.	No	0	.	.	.
TCGA-76-4932	GBM	50	FEMALE	Yes	No	Yes	.	No	0	.	.	Baseline Cancers
TCGA-76-4934	GBM	66	FEMALE	Yes	Yes	Yes	No	No	0	BRCA1	c.2501G>A_p.Gly834Glu	RareVariant
TCGA-76-4935	GBM	52	FEMALE	Yes	Yes	Yes	.	No	0	.	.	.
TCGA-76-6191	GBM	57	MALE	Yes	Yes	Yes	No	No	0	.	.	Baseline Cancers
TCGA-76-6192	GBM	74	MALE	Yes	Yes	Yes	No	No	0	.	.	Baseline Cancers
TCGA-76-6193	GBM	78	MALE	Yes	Yes	Yes	.	No	0	.	.	.
TCGA-76-6280	GBM	57	MALE	Yes	Yes	Yes	.	No	0	.	.	.
TCGA-76-6282	GBM	63	MALE	Yes	Yes	Yes	No	No	0	.	.	Baseline Cancers
TCGA-76-6285	GBM	64	FEMALE	Yes	Yes	Yes	Yes	No	0	.	.	Baseline Cancers
TCGA-76-6286	GBM	60	MALE	Yes	Yes	Yes	.	No	0	.	.	.
TCGA-76-6656	GBM	66	MALE	Yes	Yes	Yes	No	No	0	BRCA1	c.1648A>C_p.Asn550His	RareVariant
TCGA-76-6657	GBM	74	MALE	Yes	Yes	Yes	.	No	0	.	.	Baseline Cancers
TCGA-76-6661	GBM	54	MALE	Yes	Yes	Yes	.	No	0	.	.	.
TCGA-76-6662	GBM	58	MALE	Yes	Yes	Yes	.	No	0	.	.	Baseline Cancers
TCGA-76-6663	GBM	44	FEMALE	Yes	Yes	Yes	.	No	0	.	.	.
TCGA-76-6664	GBM	49	FEMALE	Yes	Yes	Yes	No	No	0	BRCA2	c.6853A>G_p.Ile2285Val	RareVariant
TCGA-77-6842	LUSC	79	MALE	Yes	Yes	No	.	.	.	.	.	Baseline Cancers
TCGA-77-6843	LUSC	74	MALE	Yes	Yes	No	No	.	.	.	.	Baseline Cancers
TCGA-77-6844	LUSC	74	MALE	Yes	Yes	No	.	.	.	.	.	.
TCGA-77-6845	LUSC	69	MALE	Yes	Yes	No	.	.	.	.	.	Baseline Cancers
TCGA-77-7138	LUSC	67	MALE	Yes	Yes	No	.	.	.	.	.	.
TCGA-77-7139	LUSC	56	MALE	Yes	Yes	No	.	.	.	.	.	.
TCGA-77-7140	LUSC	69	FEMALE	Yes	Yes	No	.	.	.	.	.	.
TCGA-77-7141	LUSC	64	MALE	Yes	Yes	No	.	.	.	.	.	.
TCGA-77-7142	LUSC	59	FEMALE	Yes	Yes	No	.	.	.	.	.	.
TCGA-77-7335	LUSC	62	FEMALE	Yes	Yes	No	.	.	.	.	.	.
TCGA-77-7337	LUSC	65	MALE	Yes	Yes	No	.	.	.	.	.	.
TCGA-77-7338	LUSC	64	MALE	Yes	Yes	No	No	.	.	.	.	Baseline Cancers
TCGA-77-7463	LUSC	75	MALE	Yes	Yes	No	.	.	.	.	.	.
TCGA-77-7465	LUSC	58	MALE	Yes	Yes	No	.	.	.	.	.	.
TCGA-77-8007	LUSC	68	MALE	Yes	Yes	No	.	.	.	.	.	Baseline Cancers
TCGA-77-8008	LUSC	68	MALE	Yes	Yes	No	No	.	.	.	.	Baseline Cancers
TCGA-77-8009	LUSC	68	MALE	Yes	Yes	No	No	.	.	.	.	Baseline Cancers
TCGA-77-8128	LUSC	60	MALE	Yes	Yes	No	No	.	.	.	.	Baseline Cancers
TCGA-77-8130	LUSC	69	MALE	Yes	Yes	No	.	.	.	.	.	Baseline Cancers
TCGA-77-8131	LUSC	72	MALE	Yes	Yes	No	.	.	.	.	.	Baseline Cancers
TCGA-77-8133	LUSC	74	MALE	Yes	Yes	No	.	.	.	.	.	.
TCGA-77-8136	LUSC	74	FEMALE	Yes	Yes	No	.	.	.	.	.	.
TCGA-77-8138	LUSC	74	MALE	Yes	Yes	No	No	.	.	.	.	Baseline Cancers
TCGA-77-8139	LUSC	72	MALE	Yes	Yes	No	No	.	.	.	.	Baseline Cancers
TCGA-77-8140	LUSC	66	FEMALE	Yes	Yes	No	No	.	.	.	.	Baseline Cancers
TCGA-77-8143	LUSC	76	MALE	Yes	Yes	No	.	.	.	.	.	.
TCGA-77-8144	LUSC	70	MALE	Yes	Yes	No	.	.	.	.	.	.
TCGA-77-8145	LUSC	73	MALE	Yes	Yes	No	No	.	.	.	.	Baseline Cancers
TCGA-77-8146	LUSC	72	MALE	Yes	No	No	.	.	.	.	.	.
TCGA-77-8148	LUSC	68	MALE	Yes	Yes	No	No	.	.	BRCA1	c.2315T>C_p.Val772Ala	RareVariant
TCGA-77-8150	LUSC	64	MALE	Yes	Yes	No	.	.	.	.	.	.
TCGA-77-8153	LUSC	77	FEMALE	Yes	Yes	No	.	.	.	.	.	Baseline Cancers
TCGA-77-8154	LUSC	67	MALE	Yes	Yes	No	.	.	.	.	.	.
TCGA-77-8156	LUSC	60	MALE	Yes	Yes	No	No	.	.	.	.	Baseline Cancers
TCGA-77-A5FZ	LUSC	64	MALE	Yes	Yes	No	.	.	.	.	.	.
TCGA-77-A5G1	LUSC	75	MALE	Yes	Yes	No	No	.	.	.	.	Baseline Cancers
TCGA-77-A5G3	LUSC	63	MALE	Yes	Yes	No	Yes	.	.	BRCA2	c.1485T>A_p.=	RareVariant
TCGA-77-A5G6	LUSC	66	MALE	Yes	Yes	No	.	.	.	.	.	Baseline Cancers
TCGA-77-A5G7	LUSC	63	MALE	Yes	Yes	No	No	.	.	BRCA1	c.4300dupA	PathogenicMutation
TCGA-77-A5G8	LUSC	70	MALE	Yes	Yes	No	No	.	.	.	.	Baseline Cancers
TCGA-77-A5GA	LUSC	76	MALE	Yes	Yes	No	.	.	.	.	.	.
TCGA-77-A5GB	LUSC	90	MALE	Yes	Yes	No	.	.	.	BRCA2	c.68-7dupT	RareVariant
TCGA-77-A5GF	LUSC	70	MALE	Yes	Yes	No	No	.	.	.	.	Baseline Cancers
TCGA-77-A5GH	LUSC	81	MALE	Yes	Yes	No	.	.	.	.	.	.
TCGA-78-7143	LUAD	62	FEMALE	Yes	Yes	No	.	.	.	.	.	Baseline Cancers
TCGA-78-7145	LUAD	52	FEMALE	Yes	Yes	Yes	Yes	No	0	.	.	Baseline Cancers
TCGA-78-7146	LUAD	71	FEMALE	Yes	Yes	Yes	.	No	0	.	.	.
TCGA-78-7147	LUAD	67	FEMALE	Yes	Yes	Yes	No	No	0	BRCA1	c.301+1G>T	PathogenicMutation
TCGA-78-7148	LUAD	71	MALE	Yes	Yes	Yes	.	No	0	.	.	.
TCGA-78-7149	LUAD	71	MALE	Yes	Yes	Yes	No	No	0	.	.	Baseline Cancers
TCGA-78-7150	LUAD	59	MALE	Yes	Yes	Yes	No	No	0	.	.	Baseline Cancers
TCGA-78-7152	LUAD	65	MALE	Yes	Yes	Yes	.	No	0	.	.	.
TCGA-78-7153	LUAD	65	FEMALE	Yes	Yes	Yes	.	No	0	BRCA2	c.7994A>G_p.Asp2665Gly	RareVariant
TCGA-78-7154	LUAD	72	MALE	Yes	Yes	Yes	.	No	0	.	.	.
TCGA-78-7155	LUAD	68	MALE	Yes	Yes	Yes	Yes	No	0	.	.	Baseline Cancers
TCGA-78-7156	LUAD	62	MALE	Yes	Yes	Yes	No	No	0	.	.	Baseline Cancers
TCGA-78-7158	LUAD	59	FEMALE	Yes	Yes	Yes	.	No	0	.	.	.
TCGA-78-7159	LUAD	60	FEMALE	Yes	Yes	Yes	.	No	0	.	.	.
TCGA-78-7160	LUAD	61	MALE	Yes	Yes	Yes	.	No	0	.	.	.
TCGA-78-7161	LUAD	69	FEMALE	Yes	Yes	Yes	.	No	0	BRCA2	c.7994A>G_p.Asp2665Gly	RareVariant
TCGA-78-7162	LUAD	75	MALE	Yes	Yes	Yes	.	No	0	.	.	.
TCGA-78-7163	LUAD	60	MALE	Yes	Yes	Yes	.	.	.	.	.	Baseline Cancers
TCGA-78-7166	LUAD	84	MALE	Yes	Yes	Yes	.	No	0	.	.	Baseline Cancers
TCGA-78-7167	LUAD	77	MALE	Yes	Yes	Yes	.	No	0	.	.	Baseline Cancers
TCGA-78-7220	LUAD	53	FEMALE	Yes	Yes	Yes	No	No	0	BRCA2	c.4585G>A_p.Gly1529Arg	RareVariant
TCGA-78-7535	LUAD	45	MALE	Yes	Yes	Yes	No	No	0	.	.	Baseline Cancers
TCGA-78-7536	LUAD	69	MALE	Yes	Yes	Yes	.	No	0	.	.	Baseline Cancers
TCGA-78-7537	LUAD	72	MALE	Yes	Yes	Yes	.	No	0	.	.	Baseline Cancers
TCGA-78-7539	LUAD	75	FEMALE	Yes	Yes	Yes	.	No	0	.	.	Baseline Cancers
TCGA-78-7540	LUAD	66	FEMALE	Yes	Yes	Yes	.	.	.	.	.	Baseline Cancers
TCGA-78-7542	LUAD	56	MALE	Yes	Yes	Yes	.	No	0	.	.	.
TCGA-78-7633	LUAD	67	MALE	Yes	Yes	Yes	No	No	0	.	.	Baseline Cancers
TCGA-78-8640	LUAD	59	MALE	Yes	Yes	Yes	.	No	0	.	.	Baseline Cancers
TCGA-78-8648	LUAD	58	FEMALE	Yes	Yes	Yes	.	.	.	.	.	Baseline Cancers
TCGA-78-8655	LUAD	77	FEMALE	Yes	Yes	Yes	.	No	0	.	.	Baseline Cancers
TCGA-78-8660	LUAD	69	MALE	Yes	Yes	Yes	No	No	0	.	.	Baseline Cancers
TCGA-78-8662	LUAD	53	FEMALE	Yes	Yes	Yes	.	No	0	.	.	Baseline Cancers
TCGA-79-5596	LUSC	[Not Available]	MALE	Yes	Yes	No	.	.	.	.	.	.
TCGA-80-5607	LUAD	[Not Available]	FEMALE	Yes	Yes	Yes	No	No	0	.	.	Baseline Cancers
TCGA-80-5608	LUAD	[Not Available]	FEMALE	Yes	Yes	Yes	No	No	0	BRCA1	c.2884G>A_p.Glu962Lys	RareVariant
TCGA-80-5611	LUAD	[Not Available]	MALE	Yes	Yes	Yes	No	No	0	.	.	Baseline Cancers
TCGA-81-5910	GBM	64	MALE	Yes	Yes	Yes	No	No	0	.	.	Baseline Cancers
TCGA-81-5911	GBM	33	MALE	Yes	Yes	Yes	.	.	.	.	.	.
TCGA-83-5908	LUAD	59	FEMALE	Yes	Yes	Yes	No	No	0	.	.	Baseline Cancers
TCGA-85-6175	LUSC	63	FEMALE	Yes	Yes	Yes	.	No	0	.	.	.
TCGA-85-6560	LUSC	59	MALE	Yes	Yes	Yes	.	No	0	.	.	.
TCGA-85-6561	LUSC	66	MALE	Yes	Yes	Yes	.	No	0	.	.	.
TCGA-85-6798	LUSC	57	MALE	Yes	Yes	No	.	.	.	.	.	.
TCGA-85-7696	LUSC	64	MALE	Yes	Yes	No	.	.	.	.	.	Baseline Cancers
TCGA-85-7697	LUSC	49	MALE	Yes	Yes	No	.	.	.	.	.	.
TCGA-85-7698	LUSC	48	MALE	Yes	Yes	No	.	.	.	.	.	.
TCGA-85-7699	LUSC	73	MALE	Yes	Yes	No	No	.	.	.	.	Baseline Cancers
TCGA-85-7710	LUSC	59	FEMALE	Yes	Yes	No	Yes	.	.	BRCA2	c.3698C>T_p.Ala1233Val	RareVariant
TCGA-85-7843	LUSC	50	MALE	Yes	Yes	No	No	.	.	.	.	Baseline Cancers
TCGA-85-7844	LUSC	71	MALE	Yes	Yes	No	No	.	.	.	.	Baseline Cancers
TCGA-85-7950	LUSC	46	MALE	Yes	Yes	No	.	.	.	.	.	Baseline Cancers
TCGA-85-8048	LUSC	62	MALE	Yes	Yes	No	.	.	.	.	.	.
TCGA-85-8049	LUSC	57	MALE	Yes	Yes	No	No	.	.	BRCA1	c.1959A>G_p.=	RareVariant
TCGA-85-8052	LUSC	53	MALE	Yes	Yes	No	No	.	.	.	.	Baseline Cancers
TCGA-85-8070	LUSC	71	MALE	Yes	Yes	No	.	.	.	.	.	Baseline Cancers
TCGA-85-8071	LUSC	52	MALE	Yes	Yes	No	.	.	.	.	.	.
TCGA-85-8072	LUSC	60	MALE	Yes	Yes	No	.	.	.	.	.	.
TCGA-85-8276	LUSC	62	MALE	Yes	Yes	No	.	.	.	.	.	.
TCGA-85-8277	LUSC	70	MALE	Yes	Yes	No	.	.	.	.	.	.
TCGA-85-8287	LUSC	72	MALE	Yes	Yes	No	.	.	.	.	.	.
TCGA-85-8288	LUSC	70	MALE	Yes	Yes	No	.	.	.	.	.	.
TCGA-85-8350	LUSC	61	MALE	Yes	Yes	No	No	.	.	.	.	Baseline Cancers
TCGA-85-8351	LUSC	72	MALE	Yes	Yes	No	No	.	.	.	.	Baseline Cancers
TCGA-85-8352	LUSC	67	MALE	Yes	Yes	No	.	.	.	.	.	.
TCGA-85-8353	LUSC	72	MALE	Yes	Yes	No	.	.	.	.	.	.
TCGA-85-8354	LUSC	53	MALE	Yes	Yes	No	.	.	.	.	.	Baseline Cancers
TCGA-85-8355	LUSC	63	MALE	Yes	Yes	No	No	.	.	BRCA2	c.6998dupT	PathogenicMutation
TCGA-85-8479	LUSC	66	MALE	Yes	Yes	No	.	.	.	BRCA1	c.1065G>A_p.=	RareVariant
TCGA-85-8481	LUSC	70	MALE	Yes	Yes	No	No	.	.	BRCA1	c.1735G>C_p.Ala579Pro	RareVariant
TCGA-85-8580	LUSC	52	FEMALE	Yes	Yes	No	.	.	.	.	.	.
TCGA-85-8582	LUSC	49	MALE	Yes	Yes	No	.	.	.	.	.	.
TCGA-85-8584	LUSC	71	MALE	Yes	Yes	No	.	.	.	.	.	.
TCGA-85-8664	LUSC	73	MALE	Yes	Yes	No	No	.	.	.	.	Baseline Cancers
TCGA-85-8666	LUSC	65	MALE	Yes	Yes	No	.	.	.	.	.	.
TCGA-85-A4CL	LUSC	65	MALE	Yes	Yes	No	No	.	.	.	.	Baseline Cancers
TCGA-85-A4CN	LUSC	56	FEMALE	Yes	Yes	No	Yes	.	.	BRCA2	c.2944A>C_p.Ile982Leu	RareVariant
TCGA-85-A4JB	LUSC	74	MALE	Yes	Yes	No	No	.	.	.	.	Baseline Cancers
TCGA-85-A4JC	LUSC	84	MALE	Yes	Yes	No	.	.	.	.	.	Baseline Cancers
TCGA-85-A4PA	LUSC	61	MALE	Yes	Yes	No	No	.	.	BRCA2	c.10094_10095insGAATTATATC	RareVariant
TCGA-85-A4QQ	LUSC	68	MALE	Yes	Yes	No	No	.	.	.	.	Baseline Cancers
TCGA-85-A4QR	LUSC	67	MALE	Yes	Yes	No	.	.	.	.	.	Baseline Cancers
TCGA-85-A50M	LUSC	47	MALE	Yes	Yes	No	No	.	.	.	.	Baseline Cancers
TCGA-85-A50Z	LUSC	57	MALE	Yes	Yes	No	Yes	.	.	.	.	Baseline Cancers
TCGA-85-A510	LUSC	74	FEMALE	Yes	Yes	No	.	.	.	.	.	Baseline Cancers
TCGA-85-A511	LUSC	62	MALE	Yes	Yes	No	.	.	.	.	.	.
TCGA-85-A512	LUSC	46	MALE	Yes	Yes	No	.	.	.	.	.	.
TCGA-85-A513	LUSC	60	FEMALE	Yes	Yes	No	.	.	.	.	.	Baseline Cancers
TCGA-85-A53L	LUSC	63	MALE	Yes	Yes	No	No	.	.	BRCA1	c.3625T>G_p.Leu1209Val	RareVariant
TCGA-85-A5B5	LUSC	58	MALE	Yes	Yes	No	.	.	.	.	.	Baseline Cancers
TCGA-86-6562	LUAD	52	MALE	Yes	Yes	Yes	No	No	0	BRCA2	c.5455C>T_p.Pro1819Ser	RareVariant
TCGA-86-6851	LUAD	73	FEMALE	Yes	Yes	Yes	No	No	0	.	.	Baseline Cancers
TCGA-86-7701	LUAD	66	MALE	Yes	Yes	Yes	.	No	0	.	.	.
TCGA-86-7711	LUAD	70	MALE	Yes	Yes	Yes	.	No	0	.	.	.
TCGA-86-7713	LUAD	70	MALE	Yes	Yes	Yes	.	No	0	.	.	.
TCGA-86-7714	LUAD	61	FEMALE	Yes	Yes	Yes	.	No	0	.	.	.
TCGA-86-7953	LUAD	69	FEMALE	Yes	Yes	Yes	.	No	0	.	.	.
TCGA-86-7954	LUAD	68	FEMALE	Yes	Yes	Yes	.	No	0	.	.	.
TCGA-86-7955	LUAD	62	MALE	Yes	Yes	Yes	No	No	0	BRCA2	c.7226C>T_p.Pro2409Leu	RareVariant
TCGA-86-8054	LUAD	61	MALE	Yes	Yes	Yes	No	No	0	.	.	Baseline Cancers
TCGA-86-8055	LUAD	79	MALE	Yes	Yes	Yes	.	No	0	.	.	Baseline Cancers
TCGA-86-8056	LUAD	63	FEMALE	Yes	Yes	Yes	.	No	0	.	.	.
TCGA-86-8073	LUAD	58	MALE	Yes	Yes	Yes	No	No	0	.	.	Baseline Cancers
TCGA-86-8074	LUAD	62	FEMALE	Yes	Yes	Yes	.	No	0	.	.	.
TCGA-86-8075	LUAD	66	FEMALE	Yes	Yes	Yes	No	No	0	.	.	Baseline Cancers
TCGA-86-8076	LUAD	42	MALE	Yes	Yes	Yes	.	No	0	.	.	.
TCGA-86-8278	LUAD	63	FEMALE	Yes	Yes	Yes	.	No	0	.	.	Baseline Cancers
TCGA-86-8279	LUAD	46	MALE	Yes	Yes	Yes	Yes	No	0	.	.	Baseline Cancers
TCGA-86-8280	LUAD	54	FEMALE	Yes	Yes	Yes	.	No	0	.	.	Baseline Cancers
TCGA-86-8281	LUAD	75	MALE	Yes	Yes	Yes	No	No	0	.	.	Baseline Cancers
TCGA-86-8358	LUAD	44	MALE	Yes	Yes	Yes	.	No	0	.	.	.
TCGA-86-8359	LUAD	52	MALE	Yes	Yes	Yes	.	No	0	.	.	.
TCGA-86-8585	LUAD	57	MALE	Yes	Yes	Yes	.	No	0	.	.	Baseline Cancers
TCGA-86-8668	LUAD	61	FEMALE	Yes	Yes	Yes	.	.	.	.	.	Baseline Cancers
TCGA-86-8669	LUAD	64	MALE	Yes	Yes	Yes	No	No	0	.	.	Baseline Cancers
TCGA-86-8671	LUAD	72	FEMALE	Yes	Yes	Yes	.	No	0	.	.	Baseline Cancers
TCGA-86-8672	LUAD	59	MALE	Yes	Yes	Yes	.	No	0	.	.	Baseline Cancers
TCGA-86-8673	LUAD	61	MALE	Yes	Yes	Yes	.	No	0	.	.	.
TCGA-86-8674	LUAD	50	MALE	Yes	Yes	Yes	No	No	0	.	.	Baseline Cancers
TCGA-86-A456	LUAD	78	FEMALE	Yes	Yes	Yes	No	No	0	.	.	Baseline Cancers
TCGA-86-A4D0	LUAD	48	MALE	Yes	Yes	No	No	.	.	.	.	Baseline Cancers
TCGA-86-A4JF	LUAD	56	MALE	Yes	Yes	Yes	No	No	0	BRCA2	c.5065G>A_p.Ala1689Thr	RareVariant
TCGA-86-A4P7	LUAD	63	FEMALE	Yes	Yes	Yes	No	No	0	.	.	Baseline Cancers
TCGA-86-A4P8	LUAD	59	FEMALE	Yes	Yes	Yes	No	.	.	.	.	Baseline Cancers
TCGA-87-5896	GBM	50	FEMALE	Yes	Yes	Yes	No	No	0	.	.	Baseline Cancers
TCGA-90-6837	LUSC	64	MALE	Yes	Yes	No	.	.	.	.	.	.
TCGA-90-7766	LUSC	66	FEMALE	Yes	Yes	No	.	.	.	.	.	Baseline Cancers
TCGA-90-7767	LUSC	56	MALE	Yes	Yes	No	.	.	.	.	.	Baseline Cancers
TCGA-90-7769	LUSC	55	MALE	Yes	Yes	No	No	.	.	BRCA2	c.3055C>G_p.Leu1019Val	RareVariant
TCGA-90-7964	LUSC	70	MALE	Yes	Yes	No	.	.	.	.	.	Baseline Cancers
TCGA-90-A4ED	LUSC	69	MALE	Yes	Yes	No	.	.	.	.	.	.
TCGA-90-A4EE	LUSC	53	MALE	Yes	Yes	No	.	.	.	.	.	Baseline Cancers
TCGA-90-A59Q	LUSC	61	FEMALE	Yes	Yes	No	.	.	.	.	.	.
TCGA-91-6828	LUAD	70	MALE	Yes	Yes	Yes	.	No	0	.	.	Baseline Cancers
TCGA-91-6829	LUAD	78	MALE	Yes	Yes	Yes	.	No	0	.	.	Baseline Cancers
TCGA-91-6830	LUAD	65	FEMALE	Yes	Yes	Yes	No	No	0	.	.	Baseline Cancers
TCGA-91-6831	LUAD	66	MALE	Yes	Yes	Yes	.	No	0	.	.	.
TCGA-91-6835	LUAD	81	FEMALE	Yes	Yes	Yes	No	No	0	BRCA1	c.3708T>G_p.Asn1236Lys	RareVariant
TCGA-91-6836	LUAD	52	FEMALE	Yes	Yes	Yes	.	No	0	.	.	Baseline Cancers
TCGA-91-6840	LUAD	59	FEMALE	Yes	Yes	Yes	.	No	0	.	.	.
TCGA-91-6847	LUAD	62	FEMALE	Yes	Yes	Yes	.	No	0	.	.	.
TCGA-91-6848	LUAD	59	MALE	Yes	Yes	Yes	No	No	0	.	.	Baseline Cancers
TCGA-91-6849	LUAD	75	FEMALE	Yes	Yes	Yes	.	No	0	.	.	.
TCGA-91-7771	LUAD	62	MALE	Yes	Yes	Yes	.	No	0	.	.	Baseline Cancers
TCGA-91-8496	LUAD	63	FEMALE	Yes	Yes	Yes	.	No	0	.	.	.
TCGA-91-8497	LUAD	75	FEMALE	Yes	Yes	Yes	.	No	0	.	.	.
TCGA-91-8499	LUAD	76	FEMALE	Yes	Yes	Yes	.	No	0	.	.	Baseline Cancers
TCGA-91-A4BC	LUAD	59	MALE	Yes	Yes	Yes	No	No	0	BRCA1	c.1534C>T_p.Leu512Phe	RareVariant
TCGA-91-A4BD	LUAD	78	MALE	Yes	Yes	Yes	.	.	.	.	.	Baseline Cancers
TCGA-92-7340	LUSC	45	FEMALE	Yes	Yes	No	.	.	.	.	.	.
TCGA-92-7341	LUSC	71	MALE	Yes	Yes	No	.	.	.	.	.	Baseline Cancers
TCGA-92-8063	LUSC	52	MALE	Yes	Yes	No	.	.	.	.	.	.
TCGA-92-8064	LUSC	58	MALE	Yes	Yes	No	No	.	.	.	.	Baseline Cancers
TCGA-92-8065	LUSC	74	FEMALE	Yes	Yes	No	No	.	.	.	.	Baseline Cancers
TCGA-93-7347	LUAD	76	FEMALE	Yes	Yes	Yes	No	No	0	.	.	Baseline Cancers
TCGA-93-7348	LUAD	75	FEMALE	Yes	Yes	Yes	No	No	0	.	.	Baseline Cancers
TCGA-93-8067	LUAD	77	MALE	Yes	Yes	Yes	No	No	0	.	.	Baseline Cancers
TCGA-94-7033	LUSC	73	MALE	Yes	Yes	No	.	.	.	.	.	Baseline Cancers
TCGA-94-7557	LUSC	73	MALE	Yes	Yes	No	Yes	.	.	.	.	Baseline Cancers
TCGA-94-7943	LUSC	80	MALE	Yes	Yes	No	No	.	.	.	.	Baseline Cancers
TCGA-94-8490	LUSC	70	MALE	Yes	Yes	No	.	.	.	.	.	Baseline Cancers
TCGA-94-A4VJ	LUSC	71	FEMALE	Yes	Yes	No	No	.	.	.	.	Baseline Cancers
TCGA-95-7039	LUAD	54	FEMALE	Yes	Yes	Yes	.	No	0	.	.	.
TCGA-95-7043	LUAD	63	FEMALE	Yes	Yes	Yes	No	No	0	.	.	Baseline Cancers
TCGA-95-7562	LUAD	71	MALE	Yes	Yes	Yes	.	No	0	.	.	.
TCGA-95-7567	LUAD	61	MALE	Yes	Yes	Yes	No	No	0	.	.	Baseline Cancers
TCGA-95-7944	LUAD	71	MALE	Yes	Yes	Yes	No	No	0	.	.	Baseline Cancers
TCGA-95-7947	LUAD	67	MALE	Yes	Yes	Yes	.	No	0	.	.	Baseline Cancers
TCGA-95-7948	LUAD	42	FEMALE	Yes	Yes	Yes	.	No	0	.	.	.
TCGA-95-8039	LUAD	72	MALE	Yes	Yes	Yes	Yes	No	0	BRCA1	c.2315T>C_p.Val772Ala	RareVariant
TCGA-95-8494	LUAD	67	MALE	Yes	Yes	Yes	.	No	0	.	.	Baseline Cancers
TCGA-95-A4VK	LUAD	74	FEMALE	Yes	Yes	Yes	No	No	0	.	.	Baseline Cancers
TCGA-95-A4VN	LUAD	62	FEMALE	Yes	Yes	Yes	No	No	0	.	.	Baseline Cancers
TCGA-95-A4VP	LUAD	66	FEMALE	Yes	Yes	Yes	No	No	0	BRCA2	c.4483G>A_p.Val1495Ile	RareVariant
TCGA-96-7544	LUSC	83	MALE	Yes	Yes	No	No	.	.	.	.	Baseline Cancers
TCGA-96-7545	LUSC	73	MALE	Yes	Yes	No	.	.	.	BRCA2	c.7509C>G_p.=	RareVariant
TCGA-96-8169	LUSC	67	FEMALE	Yes	Yes	No	No	.	.	BRCA1	c.641A>G_p.Asp214Gly	RareVariant
TCGA-96-8170	LUSC	75	FEMALE	Yes	Yes	No	.	.	.	.	.	.
TCGA-96-A4JK	LUSC	65	MALE	Yes	Yes	No	No	.	.	.	.	Baseline Cancers
TCGA-96-A4JL	LUSC	78	FEMALE	Yes	Yes	No	No	.	.	.	.	Baseline Cancers
TCGA-97-7546	LUAD	76	FEMALE	Yes	Yes	Yes	.	No	0	.	.	.
TCGA-97-7547	LUAD	67	FEMALE	Yes	Yes	Yes	.	No	0	.	.	.
TCGA-97-7552	LUAD	70	MALE	Yes	Yes	Yes	No	No	0	.	.	Baseline Cancers
TCGA-97-7553	LUAD	58	FEMALE	Yes	Yes	Yes	No	No	0	.	.	Baseline Cancers
TCGA-97-7554	LUAD	83	FEMALE	Yes	Yes	Yes	.	No	0	.	.	Baseline Cancers
TCGA-97-7937	LUAD	65	MALE	Yes	Yes	Yes	.	No	0	.	.	Baseline Cancers
TCGA-97-7938	LUAD	76	FEMALE	Yes	Yes	Yes	No	No	0	BRCA2	c.3451A>T_p.Ile1151Phe	RareVariant
TCGA-97-7941	LUAD	72	FEMALE	Yes	Yes	Yes	No	No	0	.	.	Baseline Cancers
TCGA-97-8171	LUAD	81	MALE	Yes	Yes	Yes	.	No	0	.	.	Baseline Cancers
TCGA-97-8172	LUAD	75	FEMALE	Yes	Yes	Yes	.	No	0	.	.	.
TCGA-97-8174	LUAD	67	MALE	Yes	Yes	Yes	No	No	0	.	.	Baseline Cancers
TCGA-97-8175	LUAD	55	FEMALE	Yes	Yes	Yes	No	No	0	.	.	Baseline Cancers
TCGA-97-8177	LUAD	59	FEMALE	Yes	Yes	Yes	.	No	0	.	.	.
TCGA-97-8179	LUAD	72	MALE	Yes	Yes	Yes	Yes	No	0	.	.	Baseline Cancers
TCGA-97-8547	LUAD	78	FEMALE	Yes	Yes	Yes	No	No	0	BRCA1	c.3083G>A_p.Arg1028His	RareVariant
TCGA-97-8552	LUAD	55	FEMALE	Yes	Yes	Yes	No	No	0	.	.	Baseline Cancers
TCGA-97-A4M2	LUAD	66	MALE	Yes	Yes	Yes	.	.	.	.	.	.
TCGA-97-A4M7	LUAD	74	MALE	Yes	Yes	Yes	.	No	0	.	.	.
TCGA-98-7454	LUSC	73	MALE	Yes	Yes	No	.	.	.	.	.	.
TCGA-98-8020	LUSC	56	FEMALE	Yes	Yes	No	No	.	.	.	.	Baseline Cancers
TCGA-98-8021	LUSC	75	FEMALE	Yes	Yes	No	No	.	.	.	.	Baseline Cancers
TCGA-98-8022	LUSC	61	MALE	Yes	Yes	No	No	.	.	.	.	Baseline Cancers
TCGA-98-8023	LUSC	70	MALE	Yes	Yes	No	.	.	.	.	.	.
TCGA-98-A539	LUSC	63	MALE	Yes	Yes	No	.	.	.	.	.	.
TCGA-98-A53B	LUSC	69	MALE	Yes	Yes	No	.	.	.	.	.	Baseline Cancers
TCGA-99-7458	LUAD	74	FEMALE	Yes	Yes	Yes	.	No	0	.	.	Baseline Cancers
TCGA-99-8025	LUAD	72	FEMALE	Yes	Yes	Yes	.	No	0	.	.	.
TCGA-99-8028	LUAD	50	FEMALE	Yes	Yes	Yes	No	No	0	BRCA2	c.4918C>T_p.His1640Tyr	RareVariant
TCGA-99-8032	LUAD	61	MALE	Yes	Yes	Yes	.	No	0	.	.	Baseline Cancers
TCGA-99-8033	LUAD	74	FEMALE	Yes	Yes	Yes	.	No	0	.	.	.
TCGA-A1-A0SB	BR	70	FEMALE	Yes	Yes	Yes	.	.	.	.	.	.
TCGA-A1-A0SD	BR	59	FEMALE	Yes	Yes	Yes	No	.	.	.	.	Baseline Cancers
TCGA-A1-A0SE	BR	56	FEMALE	Yes	Yes	Yes	No	.	.	.	.	Baseline Cancers
TCGA-A1-A0SF	BR	54	FEMALE	Yes	Yes	Yes	No	.	.	.	.	Baseline Cancers
TCGA-A1-A0SG	BR	61	FEMALE	Yes	Yes	Yes	.	.	.	.	.	.
TCGA-A1-A0SH	BR	39	FEMALE	Yes	Yes	Yes	No	Yes	0.116505	BRCA1	c.181T>G_p.Cys61Gly	PathogenicMutation
TCGA-A1-A0SI	BR	52	FEMALE	Yes	Yes	Yes	.	No	0	.	.	.
TCGA-A1-A0SJ	BR	39	FEMALE	Yes	Yes	Yes	Yes	.	.	.	.	Baseline Cancers
TCGA-A1-A0SK	BR	54	FEMALE	Yes	Yes	Yes	Yes	No	0	.	.	Baseline Cancers
TCGA-A1-A0SM	BR	77	MALE	Yes	Yes	Yes	No	.	.	BRCA2	c.3055C>G_p.Leu1019Val	RareVariant
TCGA-A1-A0SN	BR	50	FEMALE	Yes	Yes	Yes	Yes	Yes	0.27027	.	.	Baseline Cancers
TCGA-A1-A0SO	BR	67	FEMALE	Yes	Yes	No	No	.	.	.	.	Baseline Cancers
TCGA-A1-A0SP	BR	40	FEMALE	Yes	Yes	Yes	.	.	.	.	.	.
TCGA-A1-A0SQ	BR	45	FEMALE	Yes	Yes	Yes	No	.	.	.	.	Baseline Cancers
TCGA-A2-A04N	BR	66	FEMALE	Yes	Yes	Yes	No	.	.	.	.	Baseline Cancers
TCGA-A2-A04P	BR	36	FEMALE	Yes	Yes	Yes	.	Yes	0.964912	.	.	.
TCGA-A2-A04Q	BR	48	FEMALE	Yes	Yes	Yes	No	.	.	.	.	Baseline Cancers
TCGA-A2-A04R	BR	36	FEMALE	Yes	Yes	Yes	Yes	Yes	0.195122	BRCA2	c.632-3C>G	RareVariant
TCGA-A2-A04T	BR	62	FEMALE	Yes	Yes	Yes	Yes	Yes	0.814815	.	.	Baseline Cancers
TCGA-A2-A04U	BR	47	FEMALE	Yes	Yes	Yes	No	No	0	.	.	Baseline Cancers
TCGA-A2-A04V	BR	39	FEMALE	Yes	Yes	Yes	No	.	.	.	.	Baseline Cancers
TCGA-A2-A04W	BR	50	FEMALE	Yes	Yes	Yes	No	No	0	.	.	Baseline Cancers
TCGA-A2-A04X	BR	34	FEMALE	Yes	Yes	Yes	Yes	.	.	.	.	Baseline Cancers
TCGA-A2-A04Y	BR	53	FEMALE	Yes	Yes	Yes	No	Yes	0.266667	BRCA1	c.301+6T>C	RareVariant
TCGA-A2-A0CL	BR	37	FEMALE	Yes	Yes	Yes	.	.	.	.	.	.
TCGA-A2-A0CM	BR	40	FEMALE	Yes	Yes	Yes	Yes	No	0	.	.	Baseline Cancers
TCGA-A2-A0CP	BR	60	FEMALE	Yes	Yes	Yes	No	No	0	.	.	Baseline Cancers
TCGA-A2-A0CQ	BR	62	FEMALE	Yes	Yes	Yes	No	.	.	.	.	Baseline Cancers
TCGA-A2-A0CS	BR	73	FEMALE	Yes	Yes	Yes	No	.	.	.	.	Baseline Cancers
TCGA-A2-A0CT	BR	71	FEMALE	Yes	Yes	Yes	Yes	No	0	.	.	Baseline Cancers
TCGA-A2-A0CU	BR	73	FEMALE	Yes	Yes	Yes	.	.	.	.	.	.
TCGA-A2-A0CV	BR	41	FEMALE	Yes	Yes	Yes	No	.	.	.	.	Baseline Cancers
TCGA-A2-A0CW	BR	67	FEMALE	Yes	Yes	Yes	No	No	0	.	.	Baseline Cancers
TCGA-A2-A0CX	BR	52	FEMALE	Yes	Yes	Yes	No	No	0	.	.	Baseline Cancers
TCGA-A2-A0CZ	BR	46	FEMALE	Yes	No	Yes	Yes	.	.	BRCA2	c.5272A>G_p.Asn1758Asp	RareVariant
TCGA-A2-A0D0	BR	60	FEMALE	Yes	Yes	Yes	No	Yes	0.5	BRCA2	c.5710C>G_p.Leu1904Val	RareVariant
TCGA-A2-A0D1	BR	76	FEMALE	Yes	Yes	Yes	.	No	0	.	.	.
TCGA-A2-A0D2	BR	45	FEMALE	Yes	Yes	Yes	Yes	Yes	0.617284	BRCA1	c.5137delG	PathogenicMutation
TCGA-A2-A0D3	BR	42	FEMALE	Yes	Yes	Yes	No	.	.	.	.	Baseline Cancers
TCGA-A2-A0D4	BR	37	FEMALE	Yes	Yes	Yes	.	.	.	.	.	.
TCGA-A2-A0EM	BR	73	FEMALE	Yes	Yes	Yes	No	.	.	.	.	Baseline Cancers
TCGA-A2-A0EN	BR	70	FEMALE	Yes	Yes	Yes	No	.	.	.	.	Baseline Cancers
TCGA-A2-A0EO	BR	54	FEMALE	Yes	Yes	Yes	No	.	.	BRCA2	c.956A>G_p.Asn319Ser	RareVariant
TCGA-A2-A0EQ	BR	64	FEMALE	Yes	Yes	Yes	No	No	0	.	.	Baseline Cancers
TCGA-A2-A0ER	BR	63	FEMALE	Yes	Yes	Yes	No	.	.	.	.	Baseline Cancers
TCGA-A2-A0ES	BR	52	FEMALE	Yes	Yes	Yes	No	.	.	.	.	Baseline Cancers
TCGA-A2-A0ET	BR	58	FEMALE	Yes	Yes	Yes	No	.	.	BRCA2	c.10085T>C_p.Phe3362Ser	RareVariant
TCGA-A2-A0EU	BR	79	FEMALE	Yes	Yes	Yes	No	.	.	.	.	Baseline Cancers
TCGA-A2-A0EV	BR	80	FEMALE	Yes	Yes	Yes	No	No	0	.	.	Baseline Cancers
TCGA-A2-A0EW	BR	53	FEMALE	Yes	Yes	Yes	No	.	.	.	.	Baseline Cancers
TCGA-A2-A0EX	BR	46	FEMALE	Yes	Yes	Yes	No	.	.	.	.	Baseline Cancers
TCGA-A2-A0EY	BR	62	FEMALE	Yes	Yes	Yes	No	No	0	.	.	Baseline Cancers
TCGA-A2-A0ST	BR	62	FEMALE	Yes	Yes	Yes	No	.	.	.	.	Baseline Cancers
TCGA-A2-A0SU	BR	66	FEMALE	Yes	Yes	Yes	No	.	.	.	.	Baseline Cancers
TCGA-A2-A0SV	BR	63	FEMALE	Yes	Yes	Yes	No	.	.	.	.	Baseline Cancers
TCGA-A2-A0SW	BR	82	FEMALE	Yes	Yes	Yes	No	No	0	.	.	Baseline Cancers
TCGA-A2-A0SX	BR	48	FEMALE	Yes	Yes	Yes	No	.	.	.	.	Baseline Cancers
TCGA-A2-A0SY	BR	62	FEMALE	Yes	Yes	Yes	No	No	0	.	.	Baseline Cancers
TCGA-A2-A0T0	BR	59	FEMALE	Yes	Yes	Yes	No	Yes	0.857143	BRCA2	c.6944_6947delTAAA	PathogenicMutation
TCGA-A2-A0T1	BR	55	FEMALE	Yes	Yes	Yes	Yes	.	.	BRCA1	c.4113G>A_p.=	RareVariant
TCGA-A2-A0T2	BR	66	FEMALE	Yes	Yes	Yes	.	.	.	.	.	.
TCGA-A2-A0T3	BR	37	FEMALE	Yes	Yes	Yes	Yes	.	.	.	.	Baseline Cancers
TCGA-A2-A0T4	BR	62	FEMALE	Yes	Yes	Yes	No	.	.	.	.	Baseline Cancers
TCGA-A2-A0T5	BR	39	FEMALE	Yes	Yes	Yes	No	No	0	.	.	Baseline Cancers
TCGA-A2-A0T6	BR	50	FEMALE	Yes	Yes	Yes	No	Yes	0.0601504	.	.	Baseline Cancers
TCGA-A2-A0T7	BR	51	FEMALE	Yes	Yes	Yes	No	.	.	.	.	Baseline Cancers
TCGA-A2-A0YC	BR	59	FEMALE	Yes	Yes	Yes	No	.	.	BRCA2	c.4585G>A_p.Gly1529Arg	RareVariant
TCGA-A2-A0YD	BR	63	FEMALE	Yes	Yes	Yes	.	No	0	.	.	.
TCGA-A2-A0YE	BR	48	FEMALE	Yes	Yes	Yes	.	No	0	.	.	.
TCGA-A2-A0YF	BR	67	FEMALE	Yes	Yes	Yes	.	.	.	.	.	.
TCGA-A2-A0YG	BR	63	FEMALE	Yes	Yes	Yes	.	No	0	.	.	.
TCGA-A2-A0YH	BR	53	FEMALE	Yes	Yes	Yes	No	No	0	.	.	Baseline Cancers
TCGA-A2-A0YI	BR	62	FEMALE	Yes	Yes	Yes	.	.	.	.	.	.
TCGA-A2-A0YJ	BR	39	FEMALE	Yes	Yes	Yes	No	Yes	0.533333	.	.	Baseline Cancers
TCGA-A2-A0YK	BR	61	FEMALE	Yes	Yes	Yes	.	No	0	.	.	.
TCGA-A2-A0YL	BR	48	FEMALE	Yes	Yes	Yes	No	.	.	.	.	Baseline Cancers
TCGA-A2-A0YM	BR	67	FEMALE	Yes	Yes	Yes	Yes	No	0	BRCA2	c.5934T>C_p.=	RareVariant
TCGA-A2-A0YT	BR	56	FEMALE	Yes	Yes	Yes	No	No	0	.	.	Baseline Cancers
TCGA-A2-A1FV	BR	74	FEMALE	Yes	Yes	Yes	.	.	.	.	.	.
TCGA-A2-A1FW	BR	62	FEMALE	Yes	Yes	Yes	No	Yes	0.18	.	.	Baseline Cancers
TCGA-A2-A1FX	BR	61	FEMALE	Yes	Yes	Yes	No	.	.	.	.	Baseline Cancers
TCGA-A2-A1FZ	BR	63	FEMALE	Yes	Yes	Yes	No	.	.	.	.	Baseline Cancers
TCGA-A2-A1G0	BR	49	FEMALE	Yes	Yes	Yes	No	.	.	.	.	Baseline Cancers
TCGA-A2-A1G1	BR	85	FEMALE	Yes	Yes	Yes	.	.	.	.	.	.
TCGA-A2-A1G4	BR	71	FEMALE	Yes	Yes	Yes	.	.	.	.	.	.
TCGA-A2-A1G6	BR	50	FEMALE	Yes	Yes	Yes	.	.	.	.	.	.
TCGA-A2-A259	BR	70	FEMALE	Yes	Yes	Yes	.	.	.	.	.	.
TCGA-A2-A25A	BR	44	FEMALE	Yes	Yes	Yes	.	Yes	0.238532	.	.	.
TCGA-A2-A25B	BR	39	FEMALE	Yes	Yes	Yes	.	Yes	0.341463	.	.	.
TCGA-A2-A25C	BR	50	FEMALE	Yes	Yes	Yes	Yes	.	.	.	.	Baseline Cancers
TCGA-A2-A25D	BR	90	FEMALE	Yes	Yes	Yes	.	No	0	.	.	.
TCGA-A2-A25E	BR	34	FEMALE	Yes	Yes	Yes	Yes	No	0	BRCA2	c.9294C>G_p.Tyr3098X	PathogenicMutation
TCGA-A2-A25F	BR	66	FEMALE	Yes	Yes	Yes	No	.	.	BRCA2	c.5928G>T_p.=	RareVariant
TCGA-A3-3308	KIRC	77	FEMALE	Yes	Yes	Yes	No	No	0	.	.	Baseline Cancers
TCGA-A3-3311	KIRC	57	MALE	Yes	Yes	Yes	No	No	0	.	.	Baseline Cancers
TCGA-A3-3313	KIRC	59	MALE	Yes	Yes	Yes	.	No	0	.	.	.
TCGA-A3-3316	KIRC	57	MALE	Yes	Yes	Yes	.	No	0	.	.	.
TCGA-A3-3317	KIRC	67	MALE	Yes	Yes	Yes	No	No	0	.	.	Baseline Cancers
TCGA-A3-3319	KIRC	70	MALE	Yes	Yes	Yes	No	No	0	.	.	Baseline Cancers
TCGA-A3-3320	KIRC	52	FEMALE	Yes	Yes	Yes	No	No	0	.	.	Baseline Cancers
TCGA-A3-3322	KIRC	51	MALE	Yes	Yes	Yes	.	No	0	BRCA1	c.1893A>C_p.=	RareVariant
TCGA-A3-3323	KIRC	53	MALE	Yes	Yes	Yes	No	No	0	.	.	Baseline Cancers
TCGA-A3-3324	KIRC	51	MALE	Yes	Yes	No	.	.	.	.	.	.
TCGA-A3-3326	KIRC	47	MALE	Yes	Yes	Yes	.	No	0	.	.	.
TCGA-A3-3331	KIRC	86	FEMALE	Yes	Yes	Yes	.	No	0	.	.	Baseline Cancers
TCGA-A3-3346	KIRC	68	MALE	Yes	Yes	Yes	No	No	0	.	.	Baseline Cancers
TCGA-A3-3347	KIRC	76	FEMALE	Yes	Yes	Yes	No	.	.	.	.	Baseline Cancers
TCGA-A3-3349	KIRC	34	FEMALE	Yes	Yes	Yes	.	No	0	.	.	.
TCGA-A3-3351	KIRC	42	MALE	Yes	Yes	No	No	.	.	.	.	Baseline Cancers
TCGA-A3-3357	KIRC	62	MALE	Yes	Yes	Yes	.	No	0	.	.	Baseline Cancers
TCGA-A3-3358	KIRC	57	FEMALE	Yes	Yes	Yes	.	No	0	.	.	Baseline Cancers
TCGA-A3-3362	KIRC	60	FEMALE	Yes	Yes	Yes	No	No	0	.	.	Baseline Cancers
TCGA-A3-3363	KIRC	50	MALE	Yes	Yes	Yes	.	No	0	.	.	Baseline Cancers
TCGA-A3-3365	KIRC	46	MALE	Yes	Yes	Yes	.	No	0	.	.	.
TCGA-A3-3367	KIRC	72	MALE	Yes	Yes	Yes	No	No	0	.	.	Baseline Cancers
TCGA-A3-3370	KIRC	48	FEMALE	Yes	Yes	Yes	.	.	.	.	.	Baseline Cancers
TCGA-A3-3372	KIRC	64	MALE	Yes	Yes	Yes	.	No	0	.	.	.
TCGA-A3-3373	KIRC	54	FEMALE	Yes	Yes	Yes	.	No	0	.	.	Baseline Cancers
TCGA-A3-3374	KIRC	51	FEMALE	Yes	Yes	Yes	Yes	No	0	.	.	Baseline Cancers
TCGA-A3-3376	KIRC	51	MALE	Yes	Yes	Yes	.	No	0	.	.	.
TCGA-A3-3378	KIRC	60	MALE	Yes	Yes	Yes	.	No	0	.	.	.
TCGA-A3-3380	KIRC	54	MALE	Yes	Yes	Yes	No	No	0	.	.	Baseline Cancers
TCGA-A3-3382	KIRC	69	MALE	Yes	Yes	Yes	.	No	0	.	.	.
TCGA-A3-3383	KIRC	52	MALE	Yes	Yes	Yes	No	No	0	.	.	Baseline Cancers
TCGA-A3-3385	KIRC	46	FEMALE	Yes	Yes	Yes	.	No	0	.	.	.
TCGA-A3-3387	KIRC	49	MALE	Yes	Yes	Yes	No	No	0	.	.	Baseline Cancers
TCGA-A3-A6NJ	KIRC	57	FEMALE	Yes	Yes	No	.	.	.	.	.	.
TCGA-A3-A6NL	KIRC	49	FEMALE	Yes	Yes	No	.	.	.	.	.	.
TCGA-A3-A8CQ	KIRC	59	FEMALE	Yes	Yes	No	.	.	.	.	.	Baseline Cancers
TCGA-A3-A8OX	KIRC	65	FEMALE	Yes	Yes	No	.	.	.	.	.	.
TCGA-A4-7286	KIRP	42	MALE	Yes	Yes	Yes	.	No	0	.	.	.
TCGA-A4-7287	KIRP	75	FEMALE	Yes	Yes	Yes	No	No	0	.	.	Baseline Cancers
TCGA-A4-7288	KIRP	71	FEMALE	Yes	Yes	Yes	.	No	0	.	.	.
TCGA-A4-7583	KIRP	60	MALE	Yes	Yes	Yes	.	No	0	.	.	.
TCGA-A4-7584	KIRP	59	MALE	Yes	Yes	Yes	.	No	0	.	.	.
TCGA-A4-7585	KIRP	67	MALE	Yes	Yes	Yes	No	No	0	.	.	Baseline Cancers
TCGA-A4-7732	KIRP	55	MALE	Yes	Yes	Yes	.	No	0	.	.	.
TCGA-A4-7734	KIRP	53	FEMALE	Yes	Yes	Yes	.	No	0	.	.	.
TCGA-A4-7828	KIRP	74	FEMALE	Yes	Yes	Yes	No	No	0	.	.	Baseline Cancers
TCGA-A4-7915	KIRP	35	FEMALE	Yes	Yes	Yes	No	No	0	BRCA1	c.21C>T_p.=	RareVariant
TCGA-A4-7996	KIRP	61	FEMALE	Yes	Yes	Yes	.	No	0	.	.	.
TCGA-A4-7997	KIRP	67	MALE	Yes	Yes	Yes	No	No	0	BRCA1	c.5504G>A_p.Arg1835Gln	RareVariant
TCGA-A4-8098	KIRP	73	MALE	Yes	Yes	Yes	.	No	0	.	.	.
TCGA-A4-8310	KIRP	58	MALE	Yes	Yes	Yes	.	No	0	.	.	.
TCGA-A4-8311	KIRP	60	MALE	Yes	Yes	Yes	.	No	0	.	.	Baseline Cancers
TCGA-A4-8312	KIRP	60	MALE	Yes	Yes	Yes	No	No	0	.	.	Baseline Cancers
TCGA-A4-8515	KIRP	47	MALE	Yes	Yes	Yes	.	No	0	.	.	Baseline Cancers
TCGA-A4-8517	KIRP	71	MALE	Yes	Yes	Yes	No	No	0	.	.	Baseline Cancers
TCGA-A4-8518	KIRP	48	MALE	Yes	Yes	Yes	No	No	0	.	.	Baseline Cancers
TCGA-A4-8630	KIRP	59	FEMALE	Yes	Yes	Yes	.	No	0	.	.	.
TCGA-A4-A48D	KIRP	84	MALE	Yes	Yes	Yes	.	No	0	.	.	Baseline Cancers
TCGA-A4-A4ZT	KIRP	71	FEMALE	Yes	Yes	Yes	No	No	0	.	.	Baseline Cancers
TCGA-A4-A57E	KIRP	59	MALE	Yes	Yes	Yes	.	No	0	.	.	.
TCGA-A4-A5DU	KIRP	45	FEMALE	Yes	Yes	Yes	No	No	0	.	.	Baseline Cancers
TCGA-A4-A5XZ	KIRP	65	FEMALE	Yes	Yes	Yes	.	No	0	.	.	.
TCGA-A4-A5Y0	KIRP	61	FEMALE	Yes	Yes	Yes	.	No	0	.	.	.
TCGA-A4-A5Y1	KIRP	75	MALE	Yes	Yes	Yes	.	No	0	.	.	Baseline Cancers
TCGA-A4-A6HP	KIRP	66	MALE	Yes	Yes	Yes	No	No	0	.	.	Baseline Cancers
TCGA-A4-A772	KIRP	39	MALE	Yes	Yes	No	No	.	.	.	.	Baseline Cancers
TCGA-A5-A0G1	UCEC	67	FEMALE	Yes	Yes	No	.	.	.	.	.	.
TCGA-A5-A0G2	UCEC	57	FEMALE	Yes	Yes	No	.	.	.	.	.	.
TCGA-A5-A0G3	UCEC	61	FEMALE	Yes	No	Yes	.	.	.	.	.	.
TCGA-A5-A0G5	UCEC	73	FEMALE	Yes	Yes	Yes	No	No	0	BRCA2	c.5342A>G_p.Asp1781Gly	RareVariant
TCGA-A5-A0G9	UCEC	79	FEMALE	Yes	Yes	Yes	.	No	0	.	.	.
TCGA-A5-A0GA	UCEC	67	FEMALE	Yes	Yes	Yes	No	No	0	.	.	Baseline Cancers
TCGA-A5-A0GB	UCEC	65	FEMALE	Yes	Yes	Yes	.	No	0	.	.	.
TCGA-A5-A0GD	UCEC	75	FEMALE	Yes	Yes	Yes	.	.	.	.	.	Baseline Cancers
TCGA-A5-A0GE	UCEC	38	FEMALE	Yes	Yes	Yes	No	.	.	BRCA1	c.75C>T_p.=	RareVariant
TCGA-A5-A0GH	UCEC	57	FEMALE	Yes	Yes	Yes	No	No	0	.	.	Baseline Cancers
TCGA-A5-A0GI	UCEC	63	FEMALE	Yes	Yes	Yes	No	No	0	BRCA1	c.1487G>A_p.Arg496His	RareVariant
TCGA-A5-A0GJ	UCEC	44	FEMALE	Yes	Yes	Yes	Yes	No	0	BRCA1	c.3748G>T_p.Glu1250X	PathogenicMutation
TCGA-A5-A0GM	UCEC	53	FEMALE	Yes	Yes	Yes	No	.	.	BRCA2	c.3417G>A_p.=	RareVariant
TCGA-A5-A0GN	UCEC	65	FEMALE	Yes	Yes	Yes	.	No	0	.	.	Baseline Cancers
TCGA-A5-A0GP	UCEC	58	FEMALE	Yes	Yes	Yes	.	No	0	.	.	.
TCGA-A5-A0GQ	UCEC	76	FEMALE	Yes	Yes	Yes	.	No	0	.	.	Baseline Cancers
TCGA-A5-A0GR	UCEC	69	FEMALE	Yes	Yes	No	.	.	.	.	.	.
TCGA-A5-A0GU	UCEC	58	FEMALE	Yes	Yes	Yes	.	No	0	.	.	.
TCGA-A5-A0GV	UCEC	67	FEMALE	Yes	Yes	Yes	No	No	0	BRCA2	c.34T>G_p.Phe12Val	RareVariant
TCGA-A5-A0GW	UCEC	46	FEMALE	Yes	Yes	Yes	.	No	0	.	.	Baseline Cancers
TCGA-A5-A0GX	UCEC	53	FEMALE	Yes	Yes	Yes	No	No	0	.	.	Baseline Cancers
TCGA-A5-A0R6	UCEC	64	FEMALE	Yes	Yes	Yes	.	.	.	.	.	.
TCGA-A5-A0R7	UCEC	55	FEMALE	Yes	Yes	Yes	.	No	0	.	.	Baseline Cancers
TCGA-A5-A0R8	UCEC	81	FEMALE	Yes	Yes	Yes	.	No	0	.	.	.
TCGA-A5-A0R9	UCEC	51	FEMALE	Yes	Yes	Yes	.	.	.	.	.	.
TCGA-A5-A0RA	UCEC	68	FEMALE	Yes	Yes	Yes	.	No	0	.	.	Baseline Cancers
TCGA-A5-A0VO	UCEC	64	FEMALE	Yes	No	Yes	No	No	0	.	.	Baseline Cancers
TCGA-A5-A0VP	UCEC	74	FEMALE	Yes	Yes	Yes	.	No	0	.	.	.
TCGA-A5-A0VQ	UCEC	62	FEMALE	Yes	Yes	Yes	No	No	0	.	.	Baseline Cancers
TCGA-A5-A1OF	UCEC	47	FEMALE	Yes	Yes	No	No	.	.	BRCA1	c.996G>T_p.=	RareVariant
TCGA-A5-A1OG	UCEC	65	FEMALE	Yes	Yes	No	No	.	.	.	.	Baseline Cancers
TCGA-A5-A1OH	UCEC	86	FEMALE	Yes	Yes	No	.	.	.	.	.	.
TCGA-A5-A1OJ	UCEC	31	FEMALE	Yes	Yes	No	No	.	.	.	.	Baseline Cancers
TCGA-A5-A1OK	UCEC	63	FEMALE	Yes	Yes	No	Yes	.	.	.	.	Baseline Cancers
TCGA-A5-A2K2	UCEC	77	FEMALE	Yes	Yes	No	.	.	.	.	.	.
TCGA-A5-A2K3	UCEC	68	FEMALE	Yes	Yes	No	No	.	.	.	.	Baseline Cancers
TCGA-A5-A2K4	UCEC	69	FEMALE	Yes	Yes	No	.	.	.	.	.	Baseline Cancers
TCGA-A5-A2K5	UCEC	76	FEMALE	Yes	Yes	No	Yes	.	.	.	.	Baseline Cancers
TCGA-A5-A2K7	UCEC	41	FEMALE	Yes	Yes	No	No	.	.	.	.	Baseline Cancers
TCGA-A5-A3LO	UCEC	64	FEMALE	Yes	Yes	No	.	.	.	.	.	.
TCGA-A5-A3LP	UCEC	74	FEMALE	Yes	Yes	No	.	.	.	.	.	.
TCGA-A6-2671	COAD	85	MALE	Yes	Yes	Yes	.	No	0	.	.	Baseline Cancers
TCGA-A6-2675	COAD	78	MALE	Yes	Yes	No	.	.	.	.	.	.
TCGA-A6-4105	COAD	79	MALE	Yes	Yes	Yes	.	No	0	.	.	.
TCGA-A6-5656	COAD	74	MALE	Yes	Yes	Yes	Yes	No	0	.	.	Baseline Cancers
TCGA-A6-5659	COAD	82	MALE	Yes	Yes	Yes	No	No	0	.	.	Baseline Cancers
TCGA-A6-5660	COAD	73	MALE	Yes	Yes	Yes	.	No	0	.	.	.
TCGA-A6-5662	COAD	46	MALE	Yes	Yes	Yes	.	No	0	.	.	Baseline Cancers
TCGA-A6-5664	COAD	80	MALE	Yes	Yes	Yes	No	No	0	BRCA1	c.4600G>A_p.Val1534Met	RareVariant
TCGA-A6-5665	COAD	84	FEMALE	Yes	Yes	Yes	.	No	0	.	.	.
TCGA-A6-5666	COAD	78	MALE	Yes	Yes	Yes	.	No	0	.	.	.
TCGA-A6-6137	COAD	55	MALE	Yes	Yes	Yes	.	No	0	.	.	.
TCGA-A6-6138	COAD	61	MALE	Yes	Yes	Yes	No	No	0	.	.	Baseline Cancers
TCGA-A6-6141	COAD	31	MALE	Yes	Yes	Yes	.	No	0	.	.	.
TCGA-A6-6142	COAD	56	FEMALE	Yes	Yes	Yes	.	No	0	.	.	Baseline Cancers
TCGA-A6-6648	COAD	56	MALE	Yes	Yes	Yes	No	No	0	BRCA1	c.1137T>G_p.Ile379Met	RareVariant
TCGA-A6-6649	COAD	66	MALE	Yes	Yes	Yes	Yes	No	0	.	.	Baseline Cancers
TCGA-A6-6651	COAD	55	FEMALE	Yes	Yes	Yes	.	No	0	.	.	.
TCGA-A6-6653	COAD	82	MALE	Yes	Yes	Yes	.	No	0	.	.	.
TCGA-A6-6654	COAD	65	FEMALE	Yes	Yes	Yes	.	No	0	.	.	.
TCGA-A6-6780	COAD	74	MALE	Yes	Yes	Yes	.	No	0	.	.	Baseline Cancers
TCGA-A6-6781	COAD	43	MALE	Yes	Yes	Yes	No	No	0	.	.	Baseline Cancers
TCGA-A6-6782	COAD	82	MALE	Yes	Yes	Yes	.	No	0	.	.	Baseline Cancers
TCGA-A6-A565	COAD	34	FEMALE	Yes	Yes	No	No	.	.	.	.	Baseline Cancers
TCGA-A6-A566	COAD	55	FEMALE	Yes	Yes	No	No	.	.	.	.	Baseline Cancers
TCGA-A6-A567	COAD	56	MALE	Yes	Yes	No	.	.	.	.	.	.
TCGA-A6-A56B	COAD	57	MALE	Yes	Yes	No	.	.	.	BRCA1	c.765G>A_p.=	RareVariant
TCGA-A6-A5ZU	COAD	59	MALE	Yes	Yes	No	.	.	.	.	.	.
TCGA-A7-A0CD	BR	66	FEMALE	Yes	Yes	Yes	Yes	.	.	BRCA2	c.5737T>C_p.Cys1913Arg	RareVariant
TCGA-A7-A0CE	BR	57	FEMALE	Yes	Yes	Yes	No	Yes	0.697369	.	.	Baseline Cancers
TCGA-A7-A0CG	BR	78	FEMALE	Yes	Yes	Yes	No	.	.	.	.	Baseline Cancers
TCGA-A7-A0CH	BR	79	FEMALE	Yes	Yes	Yes	No	No	0	BRCA1, BRCA2	c.1648A>C_p.Asn550His, c.9234C>T_p.=	RareVariant
TCGA-A7-A0CJ	BR	57	FEMALE	Yes	Yes	Yes	Yes	Yes	0.527778	.	.	Baseline Cancers
TCGA-A7-A0D9	BR	37	FEMALE	Yes	Yes	Yes	No	No	0	BRCA2	c.620C>T_p.Thr207Ile	RareVariant
TCGA-A7-A0DA	BR	62	FEMALE	Yes	Yes	Yes	.	Yes	0.8	.	.	.
TCGA-A7-A0DB	BR	56	FEMALE	Yes	Yes	Yes	No	No	0	.	.	Baseline Cancers
TCGA-A7-A13D	BR	46	FEMALE	Yes	Yes	Yes	.	Yes	0.798165	.	.	.
TCGA-A7-A13E	BR	62	FEMALE	Yes	Yes	Yes	.	Yes	0.443396	.	.	.
TCGA-A7-A13F	BR	44	FEMALE	Yes	Yes	Yes	No	No	0	.	.	Baseline Cancers
TCGA-A7-A13G	BR	79	FEMALE	Yes	Yes	Yes	.	.	.	.	.	.
TCGA-A7-A26E	BR	71	FEMALE	Yes	Yes	Yes	No	No	0	.	.	Baseline Cancers
TCGA-A7-A26F	BR	55	FEMALE	Yes	Yes	Yes	No	No	0	.	.	Baseline Cancers
TCGA-A7-A26G	BR	50	FEMALE	Yes	Yes	Yes	No	Yes	0.131148	BRCA1	c.21C>T_p.=	RareVariant
TCGA-A7-A26H	BR	72	FEMALE	Yes	Yes	Yes	.	No	0	.	.	.
TCGA-A7-A26I	BR	65	FEMALE	Yes	Yes	Yes	No	.	.	BRCA2	c.9509A>G_p.Asp3170Gly	RareVariant
TCGA-A7-A26J	BR	49	FEMALE	Yes	Yes	Yes	No	Yes	0.32948	.	.	Baseline Cancers
TCGA-A8-A06N	BR	66	FEMALE	Yes	Yes	Yes	No	.	.	.	.	Baseline Cancers
TCGA-A8-A06O	BR	60	FEMALE	Yes	Yes	Yes	No	No	0	.	.	Baseline Cancers
TCGA-A8-A06P	BR	63	FEMALE	Yes	Yes	Yes	No	.	.	.	.	Baseline Cancers
TCGA-A8-A06Q	BR	63	FEMALE	Yes	Yes	Yes	No	No	0	.	.	Baseline Cancers
TCGA-A8-A06R	BR	69	FEMALE	Yes	Yes	Yes	No	No	0	.	.	Baseline Cancers
TCGA-A8-A06T	BR	75	FEMALE	Yes	Yes	Yes	No	.	.	.	.	Baseline Cancers
TCGA-A8-A06U	BR	80	FEMALE	Yes	Yes	Yes	No	No	0	.	.	Baseline Cancers
TCGA-A8-A06X	BR	77	FEMALE	Yes	Yes	Yes	No	Yes	0.88	.	.	Baseline Cancers
TCGA-A8-A06Y	BR	66	FEMALE	Yes	Yes	Yes	.	.	.	.	.	.
TCGA-A8-A06Z	BR	84	FEMALE	Yes	Yes	Yes	No	Yes	0.67347	.	.	Baseline Cancers
TCGA-A8-A075	BR	42	FEMALE	Yes	Yes	Yes	.	Yes	0.388889	.	.	.
TCGA-A8-A076	BR	66	FEMALE	Yes	Yes	Yes	Yes	Yes	0.444445	.	.	Baseline Cancers
TCGA-A8-A079	BR	69	FEMALE	Yes	Yes	Yes	.	Yes	0.32258	.	.	.
TCGA-A8-A07B	BR	69	FEMALE	Yes	Yes	Yes	No	No	0	.	.	Baseline Cancers
TCGA-A8-A07C	BR	57	FEMALE	Yes	No	Yes	No	Yes	0.641221	.	.	Baseline Cancers
TCGA-A8-A07E	BR	81	FEMALE	Yes	Yes	Yes	No	No	0	.	.	Baseline Cancers
TCGA-A8-A07F	BR	65	FEMALE	Yes	Yes	Yes	No	.	.	.	.	Baseline Cancers
TCGA-A8-A07G	BR	65	FEMALE	Yes	Yes	Yes	.	Yes	0.810811	.	.	.
TCGA-A8-A07I	BR	69	FEMALE	Yes	Yes	Yes	No	.	.	.	.	Baseline Cancers
TCGA-A8-A07J	BR	35	FEMALE	Yes	Yes	Yes	.	No	0	.	.	.
TCGA-A8-A07L	BR	58	FEMALE	Yes	Yes	Yes	No	Yes	0.267442	.	.	Baseline Cancers
TCGA-A8-A07O	BR	51	FEMALE	Yes	Yes	Yes	.	.	.	.	.	.
TCGA-A8-A07P	BR	68	FEMALE	Yes	Yes	Yes	No	No	0	BRCA1	c.3713C>T_p.Pro1238Leu	RareVariant
TCGA-A8-A07R	BR	80	FEMALE	Yes	Yes	Yes	Yes	Yes	0.592784	BRCA2	c.4409_4410delTA	PathogenicMutation
TCGA-A8-A07U	BR	66	FEMALE	Yes	Yes	Yes	.	.	.	.	.	.
TCGA-A8-A07W	BR	76	FEMALE	Yes	Yes	Yes	Yes	Yes	0.633333	.	.	Baseline Cancers
TCGA-A8-A07Z	BR	85	FEMALE	Yes	Yes	Yes	No	.	.	.	.	Baseline Cancers
TCGA-A8-A081	BR	80	FEMALE	Yes	Yes	Yes	No	No	0	.	.	Baseline Cancers
TCGA-A8-A082	BR	58	FEMALE	Yes	Yes	Yes	.	.	.	.	.	.
TCGA-A8-A083	BR	67	FEMALE	Yes	Yes	Yes	.	.	.	.	.	.
TCGA-A8-A084	BR	81	FEMALE	Yes	Yes	Yes	No	No	0	.	.	Baseline Cancers
TCGA-A8-A085	BR	44	MALE	Yes	Yes	Yes	No	Yes	0.763889	.	.	Baseline Cancers
TCGA-A8-A086	BR	59	FEMALE	Yes	Yes	Yes	No	.	.	.	.	Baseline Cancers
TCGA-A8-A08A	BR	89	FEMALE	Yes	Yes	Yes	.	.	.	.	.	.
TCGA-A8-A08B	BR	52	FEMALE	Yes	Yes	Yes	No	.	.	.	.	Baseline Cancers
TCGA-A8-A08C	BR	65	FEMALE	Yes	Yes	Yes	No	.	.	.	.	Baseline Cancers
TCGA-A8-A08F	BR	59	FEMALE	Yes	Yes	Yes	No	No	0	.	.	Baseline Cancers
TCGA-A8-A08G	BR	41	FEMALE	Yes	Yes	Yes	No	.	.	.	.	Baseline Cancers
TCGA-A8-A08H	BR	66	FEMALE	Yes	Yes	Yes	No	No	0	.	.	Baseline Cancers
TCGA-A8-A08I	BR	53	FEMALE	Yes	Yes	Yes	.	Yes	0.565217	.	.	.
TCGA-A8-A08J	BR	52	FEMALE	Yes	Yes	Yes	.	.	.	.	.	.
TCGA-A8-A08L	BR	89	FEMALE	Yes	Yes	Yes	.	Yes	0.57767	.	.	.
TCGA-A8-A08O	BR	45	FEMALE	Yes	Yes	Yes	No	.	.	.	.	Baseline Cancers
TCGA-A8-A08P	BR	70	FEMALE	Yes	Yes	Yes	.	.	.	.	.	.
TCGA-A8-A08R	BR	52	FEMALE	Yes	Yes	Yes	.	Yes	0.790123	.	.	.
TCGA-A8-A08S	BR	71	FEMALE	Yes	Yes	Yes	No	No	0	.	.	Baseline Cancers
TCGA-A8-A08T	BR	64	FEMALE	Yes	Yes	Yes	.	No	0	.	.	.
TCGA-A8-A08X	BR	43	FEMALE	Yes	Yes	Yes	.	.	.	.	.	.
TCGA-A8-A08Z	BR	76	FEMALE	Yes	Yes	Yes	No	.	.	.	.	Baseline Cancers
TCGA-A8-A090	BR	74	FEMALE	Yes	Yes	Yes	Yes	.	.	.	.	Baseline Cancers
TCGA-A8-A091	BR	61	FEMALE	Yes	Yes	Yes	.	.	.	.	.	.
TCGA-A8-A092	BR	48	FEMALE	Yes	Yes	Yes	No	No	0	BRCA1	c.1333G>C_p.Glu445Gln	RareVariant
TCGA-A8-A093	BR	61	FEMALE	Yes	Yes	Yes	No	No	0	.	.	Baseline Cancers
TCGA-A8-A094	BR	75	FEMALE	Yes	Yes	Yes	No	No	0	.	.	Baseline Cancers
TCGA-A8-A095	BR	45	FEMALE	Yes	Yes	Yes	.	No	0	.	.	.
TCGA-A8-A096	BR	73	FEMALE	Yes	Yes	Yes	No	.	.	.	.	Baseline Cancers
TCGA-A8-A097	BR	65	FEMALE	Yes	Yes	Yes	Yes	Yes	0.428571	BRCA2	c.658_659delGT	PathogenicMutation
TCGA-A8-A099	BR	76	FEMALE	Yes	Yes	Yes	.	.	.	.	.	.
TCGA-A8-A09A	BR	40	FEMALE	Yes	Yes	Yes	No	Yes	0.102804	BRCA2	c.5857G>T_p.Glu1953X	PathogenicMutation
TCGA-A8-A09B	BR	58	FEMALE	Yes	Yes	Yes	No	.	.	.	.	Baseline Cancers
TCGA-A8-A09C	BR	69	FEMALE	Yes	Yes	Yes	.	.	.	.	.	.
TCGA-A8-A09D	BR	47	FEMALE	Yes	Yes	Yes	No	No	0	.	.	Baseline Cancers
TCGA-A8-A09E	BR	73	FEMALE	Yes	Yes	Yes	.	.	.	.	.	.
TCGA-A8-A09G	BR	79	FEMALE	Yes	Yes	Yes	.	No	0	.	.	.
TCGA-A8-A09I	BR	84	FEMALE	Yes	Yes	Yes	Yes	No	0	BRCA2	c.1786G>C_p.Asp596His	RareVariant
TCGA-A8-A09K	BR	68	FEMALE	Yes	Yes	Yes	No	.	.	.	.	Baseline Cancers
TCGA-A8-A09M	BR	75	FEMALE	Yes	Yes	Yes	No	Yes	0.782051	.	.	Baseline Cancers
TCGA-A8-A09N	BR	57	FEMALE	Yes	Yes	Yes	Yes	No	0	.	.	Baseline Cancers
TCGA-A8-A09Q	BR	83	FEMALE	Yes	Yes	Yes	Yes	No	0	.	.	Baseline Cancers
TCGA-A8-A09R	BR	82	FEMALE	Yes	Yes	Yes	No	No	0	.	.	Baseline Cancers
TCGA-A8-A09T	BR	68	FEMALE	Yes	Yes	Yes	.	.	.	.	.	.
TCGA-A8-A09V	BR	51	FEMALE	Yes	Yes	Yes	.	.	.	.	.	.
TCGA-A8-A09W	BR	70	FEMALE	Yes	Yes	Yes	Yes	No	0	BRCA2	c.4552G>T_p.Glu1518X	PathogenicMutation
TCGA-A8-A09X	BR	62	FEMALE	Yes	Yes	Yes	.	No	0	.	.	.
TCGA-A8-A09Z	BR	83	FEMALE	Yes	Yes	Yes	No	No	0	BRCA1	c.1487G>A_p.Arg496His	RareVariant
TCGA-A8-A0A1	BR	84	FEMALE	Yes	Yes	Yes	No	No	0	.	.	Baseline Cancers
TCGA-A8-A0A2	BR	66	FEMALE	Yes	Yes	Yes	No	.	.	.	.	Baseline Cancers
TCGA-A8-A0A4	BR	73	FEMALE	Yes	Yes	Yes	No	.	.	.	.	Baseline Cancers
TCGA-A8-A0A6	BR	64	FEMALE	Yes	Yes	Yes	No	No	0	.	.	Baseline Cancers
TCGA-A8-A0A7	BR	57	FEMALE	Yes	Yes	Yes	No	No	0	.	.	Baseline Cancers
TCGA-A8-A0A9	BR	80	FEMALE	Yes	Yes	Yes	No	No	0	.	.	Baseline Cancers
TCGA-A8-A0AB	BR	54	FEMALE	Yes	Yes	Yes	.	.	.	.	.	.
TCGA-A8-A0AD	BR	83	FEMALE	Yes	Yes	Yes	.	.	.	.	.	.
TCGA-AA-3489	COAD	75	MALE	Yes	Yes	Yes	No	No	0	.	.	Baseline Cancers
TCGA-AA-3492	COAD	90	FEMALE	Yes	Yes	Yes	No	No	0	.	.	Baseline Cancers
TCGA-AA-3502	COAD	73	MALE	Yes	Yes	Yes	.	No	0	.	.	Baseline Cancers
TCGA-AA-3510	COAD	70	MALE	Yes	Yes	Yes	.	No	0	.	.	.
TCGA-AA-3511	COAD	64	MALE	Yes	Yes	Yes	No	No	0	.	.	Baseline Cancers
TCGA-AA-3655	COAD	68	MALE	Yes	Yes	Yes	.	No	0	.	.	Baseline Cancers
TCGA-AA-3660	COAD	51	FEMALE	Yes	Yes	Yes	.	No	0	.	.	Baseline Cancers
TCGA-AA-3663	COAD	42	MALE	Yes	Yes	Yes	.	No	0	.	.	Baseline Cancers
TCGA-AA-3664	COAD	74	FEMALE	Yes	Yes	Yes	No	No	0	.	.	Baseline Cancers
TCGA-AA-3666	COAD	68	MALE	Yes	Yes	Yes	.	No	0	.	.	Baseline Cancers
TCGA-AA-3667	COAD	36	FEMALE	Yes	Yes	Yes	.	No	0	.	.	Baseline Cancers
TCGA-AA-3672	COAD	90	FEMALE	Yes	Yes	Yes	.	No	0	.	.	Baseline Cancers
TCGA-AA-3673	COAD	53	FEMALE	Yes	Yes	Yes	.	No	0	.	.	.
TCGA-AA-3675	COAD	84	MALE	No	Yes	No	.	.	.	.	.	.
TCGA-AA-3678	COAD	60	FEMALE	Yes	Yes	Yes	.	No	0	.	.	Baseline Cancers
TCGA-AA-3679	COAD	59	MALE	Yes	Yes	Yes	.	No	0	.	.	Baseline Cancers
TCGA-AA-3680	COAD	67	FEMALE	Yes	Yes	Yes	.	No	0	.	.	Baseline Cancers
TCGA-AA-3681	COAD	77	FEMALE	Yes	Yes	Yes	No	No	0	.	.	Baseline Cancers
TCGA-AA-3684	COAD	65	FEMALE	Yes	Yes	Yes	No	No	0	.	.	Baseline Cancers
TCGA-AA-3685	COAD	69	MALE	Yes	Yes	Yes	No	No	0	.	.	Baseline Cancers
TCGA-AA-3688	COAD	80	MALE	Yes	Yes	Yes	No	No	0	.	.	Baseline Cancers
TCGA-AA-3692	COAD	47	FEMALE	Yes	Yes	Yes	.	No	0	.	.	.
TCGA-AA-3693	COAD	77	FEMALE	Yes	Yes	Yes	.	No	0	.	.	.
TCGA-AA-3695	COAD	63	FEMALE	Yes	Yes	Yes	Yes	No	0	.	.	Baseline Cancers
TCGA-AA-3696	COAD	75	FEMALE	Yes	Yes	Yes	.	No	0	.	.	Baseline Cancers
TCGA-AA-3713	COAD	68	MALE	Yes	Yes	Yes	No	No	0	.	.	Baseline Cancers
TCGA-AA-3715	COAD	77	MALE	Yes	Yes	Yes	.	No	0	.	.	Baseline Cancers
TCGA-AA-3812	COAD	82	FEMALE	Yes	Yes	Yes	No	No	0	BRCA2	c.5455C>T_p.Pro1819Ser	RareVariant
TCGA-AA-3814	COAD	85	FEMALE	Yes	Yes	Yes	No	No	0	.	.	Baseline Cancers
TCGA-AA-3818	COAD	78	FEMALE	Yes	Yes	Yes	.	No	0	.	.	.
TCGA-AA-3819	COAD	41	FEMALE	Yes	Yes	Yes	No	No	0	.	.	Baseline Cancers
TCGA-AA-3831	COAD	66	MALE	Yes	Yes	Yes	.	No	0	.	.	Baseline Cancers
TCGA-AA-3833	COAD	63	FEMALE	Yes	Yes	Yes	.	No	0	.	.	Baseline Cancers
TCGA-AA-3837	COAD	67	MALE	Yes	Yes	Yes	.	No	0	.	.	Baseline Cancers
TCGA-AA-3841	COAD	66	MALE	Yes	Yes	No	.	.	.	.	.	.
TCGA-AA-3845	COAD	86	FEMALE	Yes	Yes	Yes	.	No	0	.	.	Baseline Cancers
TCGA-AA-3846	COAD	74	FEMALE	Yes	Yes	Yes	.	No	0	.	.	Baseline Cancers
TCGA-AA-3848	COAD	82	FEMALE	Yes	Yes	Yes	.	No	0	.	.	.
TCGA-AA-3850	COAD	74	MALE	Yes	Yes	Yes	.	No	0	BRCA2	c.6842-3delT	RareVariant
TCGA-AA-3852	COAD	88	MALE	Yes	Yes	Yes	No	No	0	.	.	Baseline Cancers
TCGA-AA-3854	COAD	71	FEMALE	Yes	Yes	Yes	.	No	0	.	.	Baseline Cancers
TCGA-AA-3855	COAD	72	MALE	Yes	Yes	Yes	.	No	0	.	.	Baseline Cancers
TCGA-AA-3856	COAD	59	MALE	Yes	Yes	Yes	.	No	0	.	.	Baseline Cancers
TCGA-AA-3858	COAD	67	MALE	Yes	Yes	Yes	.	No	0	.	.	Baseline Cancers
TCGA-AA-3860	COAD	53	FEMALE	Yes	Yes	Yes	No	No	0	.	.	Baseline Cancers
TCGA-AA-3866	COAD	78	FEMALE	Yes	Yes	Yes	.	No	0	.	.	Baseline Cancers
TCGA-AA-3867	COAD	74	MALE	Yes	Yes	Yes	.	No	0	.	.	Baseline Cancers
TCGA-AA-3875	COAD	78	FEMALE	Yes	Yes	Yes	No	No	0	BRCA2	c.9155G>A_p.Arg3052Gln	RareVariant
TCGA-AA-3949	COAD	87	FEMALE	Yes	Yes	Yes	.	No	0	.	.	.
TCGA-AA-3950	COAD	79	FEMALE	Yes	Yes	Yes	.	No	0	.	.	Baseline Cancers
TCGA-AA-3952	COAD	68	MALE	Yes	Yes	Yes	.	No	0	.	.	.
[truncated: 5,633 more rows]

## Sheet: Supplementary Table 2
Gene	Variant	Class	TCGA_VarCount	BROV_VarCount	OtherCancer_VarCount	ExAC_VarCount	ClinVarInterpretation	GermlineVariantGroup
BRCA1	c.9A>G_p.=	SY	1	0	1	0	.	RareVariant
BRCA1	c.19C>T_p.Arg7Cys	NSY	1	0	1	1	Likely Benign	RareVariant
BRCA1	c.21C>T_p.=	SY	10	2	8	51	Benign	RareVariant
BRCA1	c.68_69delAG	FS	10	8	2	23	Pathogenic	PathogenicMutation
BRCA1	c.75C>T_p.=	SY	3	1	2	1	Likely benign	RareVariant
BRCA1	c.93C>G_p.Ile31Met	NSY	1	0	1	0	Uncertain significance	RareVariant
BRCA1	c.107C>A_p.Ser36Tyr	NSY	1	0	1	0	Uncertain significance	RareVariant
BRCA1	c.114G>A_p.=	SY	44	3	41	418	Benign	.
BRCA1	c.133A>C_p.Lys45Gln	SS	1	0	1	0	Benign	RareVariant
BRCA1	c.134A>C_p.Lys45Thr	SS	2	0	2	0	Uncertain significance	RareVariant
BRCA1	c.135-1G>T	ESS	1	1	0	1	Pathogenic	PathogenicMutation
BRCA1	c.154C>T_p.Leu52Phe	NSY	1	0	1	14	Uncertain significance	.
BRCA1	c.181T>G_p.Cys61Gly	NSY	4	4	0	3	Pathogenic	PathogenicMutation
BRCA1	c.190T>G_p.Cys64Gly	NSY	2	2	0	0	Pathogenic	PathogenicMutation
BRCA1	c.213-11T>G	SS	1	1	0	0	Pathogenic	PathogenicMutation
BRCA1	c.255G>T_p.Glu85Asp	NSY	1	0	1	0	Uncertain significance	RareVariant
BRCA1	c.301+1G>T	ESS	1	0	1	0	Likely pathogenic	PathogenicMutation
BRCA1	c.301+6T>C	SS	2	1	1	1	Uncertain significance	RareVariant
BRCA1	c.301+7G>A	SS	4	0	4	10	Benign	RareVariant
BRCA1	c.314A>G_p.Tyr105Cys	NSY	2	0	2	5	Benign	RareVariant
BRCA1	c.329dupA	FS	1	1	0	0	Pathogenic	PathogenicMutation
BRCA1	c.425C>A_p.Pro142His	NSY	1	0	1	6	Benign	RareVariant
BRCA1	c.426C>T_p.=	SY	1	0	1	3	Likely benign	RareVariant
BRCA1	c.427G>A_p.Glu143Lys	NSY	2	0	2	10	Benign	RareVariant
BRCA1	c.446A>C_p.Glu149Ala	NSY	3	0	3	4	Uncertain significance	RareVariant
BRCA1	c.468C>G_p.=	SY	1	0	1	1	Likely benign	RareVariant
BRCA1	c.486G>A_p.=	SY	1	0	1	0	Uncertain significance	RareVariant
BRCA1	c.495G>A_p.=	SY	1	0	1	1	Likely benign	RareVariant
BRCA1	c.509G>A_p.Arg170Gln	NSY	1	0	1	7	Uncertain significance	RareVariant
BRCA1	c.514delC	FS	1	1	0	0	Pathogenic	PathogenicMutation
BRCA1	c.522A>G_p.=	SY	1	0	1	0	Likely benign	RareVariant
BRCA1	c.528G>A_p.=	SY	1	0	1	8	Likely benign	RareVariant
BRCA1	c.536A>G_p.Tyr179Cys	NSY	8	1	7	24	Benign	.
BRCA1	c.547+1G>T	ESS	1	0	1	0	Pathogenic	PathogenicMutation
BRCA1	c.548-3T>C	SS	1	1	0	0	Uncertain significance	RareVariant
BRCA1	c.557C>A_p.Ser186Tyr	NSY	12	3	9	98	Benign	.
BRCA1	c.570C>T_p.=	SY	1	0	1	3	Likely benign	RareVariant
BRCA1	c.571G>A_p.Val191Ile	NSY	7	2	5	27	Benign	RareVariant
BRCA1	c.591C>T_p.=	SS	15	0	15	162	Benign	.
BRCA1	c.593+3G>A	SS	1	0	1	3	Likely Benign	RareVariant
BRCA1	c.593+9_593+12delAAGA	SS	1	0	1	1	.	RareVariant
BRCA1	c.594-4A>G	SS	1	0	1	0	Uncertain significance	RareVariant
BRCA1	c.594-2A>C	ESS	2	2	0	0	Benign	RareVariant
BRCA1	c.612G>C_p.Leu204Phe	NSY	1	0	1	9	Uncertain significance	RareVariant
BRCA1	c.620T>C_p.Ile207Thr	NSY	1	0	1	0	.	RareVariant
BRCA1	c.641A>G_p.Asp214Gly	NSY	3	2	1	0	Benign	RareVariant
BRCA1	c.655G>A_p.Asp219Asn	NSY	1	0	1	0	Uncertain significance	RareVariant
BRCA1	c.694G>A_p.Asp232Asn	NSY	1	0	1	0	Uncertain significance	RareVariant
BRCA1	c.736T>G_p.Leu246Val	NSY	4	2	2	22	Benign	RareVariant
BRCA1	c.765G>A_p.=	SY	10	0	10	31	Likely benign	RareVariant
BRCA1	c.795T>C_p.=	SY	3	0	3	24	Benign	RareVariant
BRCA1	c.825C>T_p.=	SY	2	0	2	5	Likely benign	RareVariant
BRCA1	c.827C>G_p.Thr276Arg	NSY	1	0	1	1	Uncertain significance	RareVariant
BRCA1	c.878C>G_p.Thr293Ser	NSY	1	1	0	3	.	RareVariant
BRCA1	c.886A>G_p.Arg296Gly	NSY	1	0	1	0	Uncertain significance	RareVariant
BRCA1	c.895_896delGT	FS	1	1	0	1	Pathogenic	PathogenicMutation
BRCA1	c.923delG	FS	1	1	0	0	Pathogenic	PathogenicMutation
BRCA1	c.923G>C_p.Ser308Thr	NSY	1	0	1	1	Uncertain significance	RareVariant
BRCA1	c.964G>C_p.Ala322Pro	NSY	1	0	1	2	Uncertain significance	RareVariant
BRCA1	c.981A>G_p.=	SY	17	2	15	85	Benign	.
BRCA1	c.982T>C_p.Cys328Arg	NSY	1	0	1	0	Uncertain significance	RareVariant
BRCA1	c.995G>A_p.Arg332Gln	NSY	1	0	1	2	Uncertain significance	RareVariant
BRCA1	c.996G>T_p.=	SY	1	0	1	2	Likely benign	RareVariant
BRCA1	c.1001C>T_p.Pro334Leu	NSY	1	0	1	1	Benign	RareVariant
BRCA1	c.1065G>A_p.=	SY	3	0	3	20	Likely benign	RareVariant
BRCA1	c.1067A>G_p.Gln356Arg	NSY	857	125	732	4336	Benign	.
BRCA1	c.1106_1108delATG_p.Asp369del	IF	2	0	2	3	Likely Benign	RareVariant
BRCA1	c.1115G>A_p.Trp372X	SG	1	1	0	0	Pathogenic	PathogenicMutation
BRCA1	c.1137T>G_p.Ile379Met	NSY	6	0	6	48	Benign	RareVariant
BRCA1	c.1233T>G_p.Asp411Glu	NSY	1	0	1	4	Uncertain significance	RareVariant
BRCA1	c.1264T>C_p.Tyr422His	NSY	1	0	1	0	Uncertain significance	RareVariant
BRCA1	c.1308T>C_p.=	SY	1	1	0	1	Likely benign	RareVariant
BRCA1	c.1333G>C_p.Glu445Gln	NSY	2	2	0	2	Uncertain significance	RareVariant
BRCA1	c.1357G>C_p.Glu453Gln	NSY	1	0	1	0	Uncertain significance	RareVariant
BRCA1	c.1384G>A_p.Gly462Arg	NSY	2	0	2	0	Uncertain significance	RareVariant
BRCA1	c.1392C>T_p.=	SY	1	0	1	8	Benign	RareVariant
BRCA1	c.1427A>G_p.His476Arg	NSY	5	0	5	29	Likely Benign	RareVariant
BRCA1	c.1456T>C_p.Phe486Leu	NSY	8	1	7	27	Benign	.
BRCA1	c.1470A>G_p.=	SY	1	0	1	6	Likely benign	RareVariant
BRCA1	c.1486C>T_p.Arg496Cys	NSY	8	0	8	13	Benign	RareVariant
BRCA1	c.1487G>A_p.Arg496His	NSY	12	2	10	45	Benign	RareVariant
BRCA1	c.1499_1508dup10	FS	1	1	0	0	.	PathogenicMutation
BRCA1	c.1510delC	FS	1	1	0	0	Pathogenic	PathogenicMutation
BRCA1	c.1534C>G_p.Leu512Val	NSY	1	1	0	0	Uncertain significance	RareVariant
BRCA1	c.1534C>T_p.Leu512Phe	NSY	1	0	1	2	Uncertain significance	RareVariant
BRCA1	c.1561G>A_p.Ala521Thr	NSY	1	0	1	5	Uncertain significance	RareVariant
BRCA1	c.1648A>C_p.Asn550His	NSY	8	1	7	24	Benign	RareVariant
BRCA1	c.1687C>T_p.Gln563X	SG	1	0	1	4	Pathogenic	PathogenicMutation
BRCA1	c.1735G>C_p.Ala579Pro	NSY	1	0	1	0	.	RareVariant
BRCA1	c.1772T>C_p.Ile591Thr	NSY	1	1	0	0	Likely Benign	RareVariant
BRCA1	c.1789G>A_p.Glu597Lys	NSY	1	0	1	5	Benign	RareVariant
BRCA1	c.1791A>G_p.=	SY	1	1	0	0	.	RareVariant
BRCA1	c.1834A>G_p.Arg612Gly	NSY	1	1	0	0	Uncertain significance	RareVariant
BRCA1	c.1846_1848delTCT_p.Ser616del	IF	3	0	3	36	Likely Benign	RareVariant
BRCA1	c.1865C>T_p.Ala622Val	NSY	2	1	1	3	Benign	RareVariant
BRCA1	c.1879G>A_p.Val627Ile	NSY	1	0	1	1	Uncertain significance	RareVariant
BRCA1	c.1881C>G_p.=	SY	1	0	1	7	Uncertain significance	RareVariant
BRCA1	c.1881_1884delCAGT	FS	1	1	0	0	Pathogenic	PathogenicMutation
BRCA1	c.1893A>C_p.=	SY	2	0	2	0	Likely benign	RareVariant
BRCA1	c.1911T>C_p.=	SY	5	0	5	7	Likely benign	RareVariant
BRCA1	c.1948A>G_p.Ile650Val	NSY	1	0	1	0	.	RareVariant
BRCA1	c.1950A>T_p.=	SY	1	0	1	0	Likely benign	RareVariant
BRCA1	c.1959A>G_p.=	SY	1	0	1	0	Likely benign	RareVariant
BRCA1	c.1961delA	FS	1	1	0	0	Pathogenic	PathogenicMutation
BRCA1	c.1971A>G_p.=	SY	29	6	23	227	Benign	.
BRCA1	c.1974G>C_p.Met658Ile	NSY	1	0	1	6	Uncertain significance	RareVariant
BRCA1	c.2077G>A_p.Asp693Asn	NSY	925	155	770	5710	Benign	.
BRCA1	c.2082C>T_p.=	SY	4080	631	3449	30402	Benign	.
BRCA1	c.2083G>A_p.Asp695Asn	NSY	2	1	1	1	Uncertain significance	RareVariant
BRCA1	c.2109A>G_p.=	SY	11	0	11	50	Benign	.
BRCA1	c.2123C>A_p.Ser708Tyr	NSY	2	2	0	6	Uncertain significance	.
BRCA1	c.2138C>G_p.Ser713X	SG	1	1	0	0	Pathogenic	PathogenicMutation
BRCA1	c.2155A>G_p.Lys719Glu	NSY	1	0	1	4	Uncertain significance	RareVariant
BRCA1	c.2158G>A_p.Glu720Lys	NSY	1	1	0	1	Uncertain significance	RareVariant
BRCA1	c.2167A>G_p.Asn723Asp	NSY	3	0	3	63	Benign	.
BRCA1	c.2215_2216insCT	FS	1	1	0	0	Pathogenic	PathogenicMutation
BRCA1	c.2232T>C_p.=	SY	1	0	1	15	Benign	RareVariant
BRCA1	c.2268G>C_p.Arg756Ser	NSY	1	0	1	0	Uncertain significance	RareVariant
BRCA1	c.2286A>T_p.Arg762Ser	NSY	1	0	1	13	Uncertain significance	RareVariant
BRCA1	c.2311T>C_p.=	SY	4026	625	3401	29928	Benign	.
BRCA1	c.2315T>C_p.Val772Ala	NSY	7	1	6	7	Benign	RareVariant
BRCA1	c.2351C>T_p.Ser784Leu	NSY	1	0	1	19	Uncertain significance	RareVariant
BRCA1	c.2352G>A_p.=	SY	1	0	1	2	Likely benign	RareVariant
BRCA1	c.2362G>A_p.Val788Ile	NSY	1	0	1	0	Uncertain significance	RareVariant
BRCA1	c.2368A>G_p.Thr790Ala	NSY	1	0	1	6	Uncertain significance	RareVariant
BRCA1	c.2389G>T_p.Glu797X	SG	1	1	0	0	Pathogenic	PathogenicMutation
BRCA1	c.2416G>A_p.Ala806Thr	NSY	1	0	1	0	Likely Benign	RareVariant
BRCA1	c.2425G>T_p.Glu809X	SG	1	0	1	0	.	PathogenicMutation
BRCA1	c.2428A>T_p.Asn810Tyr	NSY	1	0	1	9	Benign	RareVariant
BRCA1	c.2457delC	FS	1	1	0	0	Pathogenic	PathogenicMutation
BRCA1	c.2458A>G_p.Lys820Glu	NSY	44	4	40	310	Benign	.
BRCA1	c.2475delC	FS	2	2	0	0	Pathogenic	PathogenicMutation
BRCA1	c.2477C>A_p.Thr826Lys	NSY	6	1	5	16	Benign	RareVariant
BRCA1	c.2501G>A_p.Gly834Glu	NSY	1	0	1	1	Uncertain significance	RareVariant
BRCA1	c.2521C>T_p.Arg841Trp	NSY	37	6	31	174	Benign	.
BRCA1	c.2522G>A_p.Arg841Gln	NSY	1	0	1	4	Likely Benign	RareVariant
BRCA1	c.2566T>C_p.Tyr856His	NSY	11	2	9	170	Benign	.
BRCA1	c.2596C>T_p.Arg866Cys	NSY	3	1	2	9	Benign	RareVariant
BRCA1	c.2612C>T_p.Pro871Leu	NSY	4520	689	3831	33669	Benign	Baseline Cancers
BRCA1	c.2662C>T_p.His888Tyr	NSY	1	0	1	4	Uncertain significance	RareVariant
BRCA1	c.2666C>T_p.Ser889Phe	NSY	1	0	1	0	Uncertain significance	RareVariant
BRCA1	c.2669G>T_p.Gly890Val	NSY	1	0	1	2	Benign	RareVariant
BRCA1	c.2733A>G_p.=	SY	17	2	15	85	Likely benign	.
BRCA1	c.2767_2770delGTTA	FS	1	0	1	0	Pathogenic	PathogenicMutation
BRCA1	c.2791G>T_p.Val931Leu	NSY	1	0	1	0	Uncertain significance	RareVariant
BRCA1	c.2814A>G_p.=	SY	6	0	6	54	Benign	.
BRCA1	c.2860C>T_p.=	SY	1	0	1	0	Likely benign	RareVariant
BRCA1	c.2883C>T_p.=	SY	1	0	1	1	Likely benign	RareVariant
BRCA1	c.2884G>A_p.Glu962Lys	NSY	1	0	1	1	Uncertain significance	RareVariant
BRCA1	c.3003A>G_p.=	SY	1	0	1	0	Likely benign	RareVariant
BRCA1	c.3022A>G_p.Met1008Val	NSY	3	0	3	23	Benign	RareVariant
BRCA1	c.3024G>A_p.Met1008Ile	NSY	17	2	15	86	Benign	.
BRCA1	c.3055A>G_p.Ile1019Val	NSY	1	1	0	0	Likely Benign	RareVariant
BRCA1	c.3083G>A_p.Arg1028His	NSY	5	0	5	18	Benign	RareVariant
BRCA1	c.3092T>G_p.Ile1031Ser	NSY	1	0	1	0	Uncertain significance	RareVariant
BRCA1	c.3113A>G_p.Glu1038Gly	NSY	4037	624	3413	29987	Benign	.
BRCA1	c.3119G>A_p.Ser1040Asn	NSY	285	45	240	1295	Benign	.
BRCA1	c.3130A>G_p.Ile1044Val	NSY	2	1	1	1	Benign	RareVariant
BRCA1	c.3171T>C_p.=	SY	1	1	0	0	Likely benign	RareVariant
BRCA1	c.3267G>T_p.Leu1089Phe	NSY	1	0	1	0	Uncertain significance	RareVariant
BRCA1	c.3296C>T_p.Pro1099Leu	NSY	5	0	5	26	Benign	RareVariant
BRCA1	c.3302G>A_p.Ser1101Asn	NSY	4	0	4	14	Benign	RareVariant
BRCA1	c.3327A>C_p.Lys1109Asn	NSY	1	0	1	10	Benign	RareVariant
BRCA1	c.3344_3346delAAG_p.Glu1115del	IF	1	0	1	2	Uncertain significance	RareVariant
BRCA1	c.3357T>C_p.=	SY	1	0	1	0	Likely benign	RareVariant
BRCA1	c.3390A>G_p.=	SY	1	0	1	0	Likely benign	RareVariant
BRCA1	c.3403C>T_p.Gln1135X	SG	1	1	0	0	Pathogenic	PathogenicMutation
BRCA1	c.3418A>G_p.Ser1140Gly	NSY	29	3	26	339	Benign	.
BRCA1	c.3448C>T_p.Pro1150Ser	NSY	2	1	1	9	Uncertain significance	RareVariant
BRCA1	c.3454G>A_p.Asp1152Asn	NSY	2	1	1	0	Uncertain significance	RareVariant
BRCA1	c.3531dupT	FS	1	1	0	0	Pathogenic	PathogenicMutation
BRCA1	c.3548A>G_p.Lys1183Arg	NSY	4086	632	3454	30354	Benign	.
BRCA1	c.3576T>C_p.=	SY	1	0	1	0	Likely benign	RareVariant
BRCA1	c.3596C>T_p.Ala1199Val	NSY	1	0	1	4	Uncertain significance	RareVariant
BRCA1	c.3600G>C_p.Gln1200His	NSY	4	0	4	32	Benign	RareVariant
BRCA1	c.3600G>T_p.Gln1200His	NSY	1	0	1	5	Benign	RareVariant
BRCA1	c.3625T>G_p.Leu1209Val	NSY	2	0	2	0	Uncertain significance	RareVariant
BRCA1	c.3627A>G_p.=	SY	1	1	0	0	Likely benign	RareVariant
BRCA1	c.3640G>A_p.Glu1214Lys	NSY	3	0	3	7	Benign	RareVariant
BRCA1	c.3657G>C_p.Glu1219Asp	NSY	1	0	1	2	Uncertain significance	RareVariant
BRCA1	c.3679C>A_p.Gln1227Lys	NSY	1	0	1	0	.	RareVariant
BRCA1	c.3699A>G_p.=	SY	1	0	1	8	Likely benign	RareVariant
BRCA1	c.3708T>G_p.Asn1236Lys	NSY	6	0	6	23	Benign	RareVariant
BRCA1	c.3710_3711dupTA	FS	1	0	1	0	Pathogenic	PathogenicMutation
BRCA1	c.3713C>T_p.Pro1238Leu	NSY	4	2	2	16	Benign	RareVariant
BRCA1	c.3739G>A_p.Val1247Ile	NSY	4	0	4	7	Benign	RareVariant
BRCA1	c.3748G>A_p.Glu1250Lys	NSY	3	0	3	27	Benign	RareVariant
BRCA1	c.3748G>T_p.Glu1250X	SG	1	0	1	1	Pathogenic	PathogenicMutation
BRCA1	c.3756_3759delGTCT	FS	3	2	1	0	Pathogenic	PathogenicMutation
BRCA1	c.3774G>A_p.=	SY	1	0	1	0	Likely benign	RareVariant
BRCA1	c.3804T>C_p.=	SY	1	0	1	2	Likely benign	.
BRCA1	c.3823A>G_p.Ile1275Val	NSY	1	0	1	12	Uncertain significance	RareVariant
BRCA1	c.3842A>C_p.Gln1281Pro	NSY	1	0	1	0	Uncertain significance	RareVariant
BRCA1	c.3889T>C_p.Ser1297Pro	NSY	1	0	1	0	Uncertain significance	RareVariant
BRCA1	c.3941A>T_p.Asp1314Val	NSY	1	0	1	0	Uncertain significance	RareVariant
BRCA1	c.3967C>T_p.Gln1323X	SG	1	1	0	0	Pathogenic	PathogenicMutation
BRCA1	c.4034A>T_p.Glu1345Val	NSY	1	0	1	0	.	RareVariant
BRCA1	c.4035delA	FS	3	3	0	2	Pathogenic	PathogenicMutation
BRCA1	c.4036G>A_p.Glu1346Lys	NSY	2	0	2	4	Likely Benign	RareVariant
BRCA1	c.4039A>G_p.Arg1347Gly	NSY	84	12	72	393	Benign	.
BRCA1	c.4061A>C_p.Asn1354Thr	NSY	1	1	0	0	.	RareVariant
BRCA1	c.4065_4068delTCAA	FS	2	1	1	1	Pathogenic	PathogenicMutation
BRCA1	c.4113G>A_p.=	SY	6	2	4	40	Likely benign	RareVariant
BRCA1	c.4127C>G_p.Thr1376Arg	NSY	1	0	1	1	Uncertain significance	RareVariant
BRCA1	c.4168G>A_p.Asp1390Asn	NSY	1	0	1	1	Uncertain significance	RareVariant
BRCA1	c.4182_4183dupTC	FS	1	1	0	0	Pathogenic	PathogenicMutation
BRCA1	c.4185+5A>G	SS	1	0	1	1	Uncertain significance	.
BRCA1	c.4222C>T_p.Gln1408X	SG	1	0	1	0	Pathogenic	PathogenicMutation
BRCA1	c.4243delG	FS	1	0	1	0	Pathogenic	PathogenicMutation
BRCA1	c.4245A>G_p.=	SY	1	0	1	3	Likely benign	RareVariant
BRCA1	c.4261C>T_p.His1421Tyr	NSY	1	0	1	1	Uncertain significance	RareVariant
BRCA1	c.4265G>A_p.Gly1422Glu	NSY	1	1	0	1	Uncertain significance	RareVariant
BRCA1	c.4300dupA	FS	1	0	1	0	Pathogenic	PathogenicMutation
BRCA1	c.4308T>C_p.=	SY	4048	626	3422	30006	Benign	.
BRCA1	c.4314C>G_p.=	SY	1	0	1	0	Likely benign	RareVariant
BRCA1	c.4327C>G_p.Arg1443Gly	NSY	1	0	1	2	Likely Benign	RareVariant
BRCA1	c.4347A>G_p.=	SY	1	0	1	8	Likely benign	RareVariant
BRCA1	c.4389C>T_p.=	SY	1	0	1	0	.	RareVariant
BRCA1	c.4410A>T_p.Glu1470Asp	NSY	1	0	1	2	Likely Benign	RareVariant
BRCA1	c.4427A>C_p.Lys1476Thr	NSY	1	0	1	0	.	RareVariant
BRCA1	c.4428G>A_p.=	SY	1	0	1	0	Likely benign	RareVariant
BRCA1	c.4535G>T_p.Ser1512Ile	NSY	44	7	37	217	Benign	.
BRCA1	c.4549C>T_p.Leu1517Phe	NSY	1	0	1	2	.	RareVariant
BRCA1	c.4600G>A_p.Val1534Met	NSY	9	0	9	51	Benign	RareVariant
BRCA1	c.4620A>G_p.=	SY	1	0	1	0	Likely benign	RareVariant
BRCA1	c.4636G>T_p.Asp1546Tyr	NSY	1	0	1	4	Benign	RareVariant
BRCA1	c.4644G>A_p.=	SY	3	0	3	2	Likely benign	RareVariant
BRCA1	c.4653T>C_p.=	SY	2	1	1	1	Likely benign	RareVariant
BRCA1	c.4657T>C_p.=	SY	1	0	1	1	Likely benign	RareVariant
BRCA1	c.4682C>T_p.Thr1561Ile	NSY	1	0	1	44	Likely Benign	RareVariant
BRCA1	c.4689C>G_p.Tyr1563X	SG	1	0	1	0	Pathogenic	PathogenicMutation
BRCA1	c.4691T>C_p.Leu1564Pro	NSY	4	0	4	11	Benign	RareVariant
BRCA1	c.4729T>C_p.Ser1577Pro	NSY	2	0	2	1	Likely Benign	RareVariant
BRCA1	c.4735C>G_p.Pro1579Ala	NSY	1	1	0	1	Uncertain significance	RareVariant
BRCA1	c.4757A>C_p.Glu1586Ala	NSY	1	0	1	0	.	RareVariant
BRCA1	c.4765C>T_p.Arg1589Cys	NSY	1	0	1	1	Likely Benign	RareVariant
BRCA1	c.4812A>G_p.=	SY	19	5	14	134	Benign	.
BRCA1	c.4813T>C_p.=	SY	2	1	1	9	Likely benign	RareVariant
BRCA1	c.4837A>G_p.Ser1613Gly	NSY	4108	633	3475	30509	Benign	.
BRCA1	c.4837A>T_p.Ser1613Cys	NSY	1	0	1	7	Likely Benign	.
BRCA1	c.4840C>T_p.Pro1614Ser	NSY	3	0	3	22	Benign	RareVariant
BRCA1	c.4854T>C_p.=	SY	1	0	1	0	Likely benign	RareVariant
BRCA1	c.4883T>C_p.Met1628Thr	NSY	14	2	12	166	Benign	.
BRCA1	c.4894G>A_p.Val1632Met	NSY	1	0	1	0	Uncertain significance	RareVariant
BRCA1	c.4910C>T_p.Pro1637Leu	NSY	1	1	0	1	Benign	RareVariant
BRCA1	c.4956G>A_p.Met1652Ile	NSY	251	41	210	1850	Benign	.
BRCA1	c.4986+4A>T	SS	1	0	1	0	Likely pathogenic	PathogenicMutation
BRCA1	c.4986+6T>G	SS	1	0	1	0	Pathogenic	PathogenicMutation
BRCA1	c.4992C>T_p.=	SY	1	0	1	13	Benign	RareVariant
BRCA1	c.5005G>T_p.Ala1669Ser	NSY	3	2	1	3	Likely Benign	RareVariant
BRCA1	c.5030_5033delCTAA	FS	1	1	0	0	Pathogenic	PathogenicMutation
BRCA1	c.5058T>C_p.=	SY	1	0	1	0	Likely benign	RareVariant
BRCA1	c.5068A>C_p.Lys1690Gln	NSY	3	0	3	2	Uncertain significance	RareVariant
BRCA1	c.5095C>T_p.Arg1699Trp	NSY	2	2	0	1	Pathogenic	PathogenicMutation
BRCA1	c.5117G>C_p.Gly1706Ala	NSY	2	0	2	3	Benign	RareVariant
BRCA1	c.5123C>T_p.Ala1708Val	NSY	1	0	1	3	Uncertain significance	RareVariant
BRCA1	c.5137delG	FS	1	1	0	0	Pathogenic	PathogenicMutation
BRCA1	c.5153-6C>A	SS	1	0	1	2	Benign	RareVariant
BRCA1	c.5158A>G_p.Thr1720Ala	NSY	1	0	1	10	Benign	RareVariant
BRCA1	c.5175A>G_p.=	SY	1	0	1	3	Likely benign	RareVariant
BRCA1	c.5189A>G_p.Asn1730Ser	NSY	1	0	1	1	Uncertain significance	RareVariant
BRCA1	c.5266dupC	FS	10	9	1	9	Pathogenic	PathogenicMutation
BRCA1	c.5274A>G_p.=	SY	1	0	1	0	Likely benign	RareVariant
BRCA1	c.5280C>T_p.=	SS	1	0	1	0	Likely benign	RareVariant
BRCA1	c.5304C>T_p.=	SY	1	0	1	2	Likely benign	RareVariant
BRCA1	c.5317A>T_p.Thr1773Ser	NSY	1	0	1	0	Uncertain significance	RareVariant
BRCA1	c.5327C>T_p.Pro1776Leu	NSY	1	0	1	0	Uncertain significance	RareVariant
BRCA1	c.5333A>G_p.Asp1778Gly	SS	1	0	1	0	Likely Benign	RareVariant
BRCA1	c.5333-8C>T	SS	1	1	0	1	Uncertain significance	RareVariant
BRCA1	c.5334T>C_p.=	SS	1	0	1	0	Likely benign	RareVariant
BRCA1	c.5335delC	FS	1	1	0	0	Pathogenic	PathogenicMutation
BRCA1	c.5347A>C_p.Met1783Leu	NSY	1	0	1	2	Uncertain significance	RareVariant
BRCA1	c.5348T>C_p.Met1783Thr	NSY	2	0	2	15	Likely Benign	RareVariant
BRCA1	c.5357T>C_p.Leu1786Pro	NSY	1	1	0	0	Uncertain significance	RareVariant
BRCA1	c.5363G>T_p.Gly1788Val	NSY	1	1	0	0	Pathogenic	PathogenicMutation
BRCA1	c.5402G>A_p.Gly1801Asp	NSY	1	1	0	4	Uncertain significance	RareVariant
BRCA1	c.5406+8T>C	SS	15	3	12	163	Benign	.
BRCA1	c.5407-10G>A	SS	1	1	0	0	Uncertain significance	RareVariant
BRCA1	c.5411T>A_p.Val1804Asp	NSY	1	0	1	6	Benign	RareVariant
BRCA1	c.5412C>T_p.=	SY	1	0	1	0	Likely benign	RareVariant
BRCA1	c.5445G>A_p.Trp1815X	SG	1	1	0	0	Pathogenic	PathogenicMutation
BRCA1	c.5456A>G_p.Asn1819Ser	NSY	1	1	0	3	Benign	RareVariant
BRCA1	c.5467+8G>A	SS	1	0	1	1	Uncertain significance	RareVariant
BRCA1	c.5504G>A_p.Arg1835Gln	NSY	2	0	2	1	Uncertain significance	RareVariant
BRCA1	c.5531T>C_p.Leu1844Pro	NSY	1	0	1	1	Uncertain significance	.
BRCA1	c.5576C>G_p.Pro1859Arg	NSY	3	1	2	0	Benign	RareVariant
BRCA1	c.5579A>C_p.His1860Pro	NSY	4	3	1	2834	Benign	.
BRCA2	c.6T>C_p.=	SY	1	1	0	0	Likely benign	RareVariant
BRCA2	c.11G>C_p.Gly4Ala	NSY	3	1	2	2	Uncertain significance	RareVariant
BRCA2	c.34T>G_p.Phe12Val	NSY	1	0	1	4	Uncertain significance	RareVariant
BRCA2	c.68-7delT	SS	3	1	2	419	Uncertain significance	.
BRCA2	c.68-7dupT	SS	7	2	5	53	Benign	RareVariant
BRCA2	c.68-7T>A	SS	41	7	34	243	Likely Benign	.
BRCA2	c.102A>G_p.=	SY	2	0	2	0	Likely benign	RareVariant
BRCA2	c.107C>T_p.Ser36Phe	NSY	1	0	1	1	Uncertain significance	RareVariant
BRCA2	c.125A>G_p.Tyr42Cys	NSY	28	4	24	174	Benign	.
BRCA2	c.167A>C_p.Asn56Thr	NSY	1	0	1	2	Benign	RareVariant
BRCA2	c.171C>G_p.Tyr57X	SG	1	0	1	0	Pathogenic	PathogenicMutation
BRCA2	c.172G>A_p.Glu58Lys	NSY	1	0	1	2	Uncertain significance	RareVariant
BRCA2	c.175C>G_p.Pro59Ala	NSY	5	1	4	23	Likely Benign	RareVariant
BRCA2	c.179A>G_p.Asn60Ser	NSY	1	0	1	1	Uncertain significance	RareVariant
BRCA2	c.198A>G_p.=	SY	2	0	2	123	Benign	.
BRCA2	c.223G>C_p.Ala75Pro	NSY	2	0	2	19	Benign	RareVariant
BRCA2	c.229A>G_p.Thr77Ala	NSY	1	1	0	1	Uncertain significance	RareVariant
BRCA2	c.231T>G_p.=	SY	10	0	10	70	Benign	.
BRCA2	c.267G>A_p.=	SY	1	0	1	1	Likely benign	RareVariant
BRCA2	c.312C>T_p.=	SY	1	0	1	0	Likely benign	RareVariant
BRCA2	c.316_316+3delGGTA	ESS	1	1	0	0	.	PathogenicMutation
BRCA2	c.324T>C_p.=	SY	1	0	1	1	Likely benign	RareVariant
BRCA2	c.433_435delGTT_p.Val145del	IF	1	0	1	1	Likely Benign	RareVariant
BRCA2	c.440A>G_p.Gln147Arg	NSY	5	3	2	27	Likely Benign	RareVariant
BRCA2	c.441A>G_p.=	SY	1	0	1	2	Likely benign	RareVariant
BRCA2	c.464G>C_p.Arg155Thr	NSY	1	0	1	0	Uncertain significance	RareVariant
BRCA2	c.467A>G_p.Asp156Gly	NSY	1	0	1	10	Uncertain significance	.
BRCA2	c.476-5C>T	SS	1	0	1	0	.	RareVariant
BRCA2	c.504A>G_p.=	SY	1	0	1	0	.	RareVariant
BRCA2	c.506A>G_p.Lys169Arg	NSY	1	0	1	5	Uncertain significance	RareVariant
BRCA2	c.517-4C>G	SS	1	0	1	2	Uncertain significance	RareVariant
BRCA2	c.534A>G_p.=	SY	1	0	1	1	Likely benign	RareVariant
BRCA2	c.620C>T_p.Thr207Ile	NSY	1	1	0	1	Uncertain significance	RareVariant
BRCA2	c.623T>G_p.Val208Gly	NSY	1	0	1	6	Uncertain significance	RareVariant
BRCA2	c.627C>A_p.=	SY	1	0	1	3	Likely benign	RareVariant
BRCA2	c.631+2T>G	ESS	1	1	0	0	Pathogenic	PathogenicMutation
BRCA2	c.632-3C>G	SS	1	1	0	1	Uncertain significance	RareVariant
BRCA2	c.658_659delGT	FS	3	3	0	3	Pathogenic	PathogenicMutation
BRCA2	c.695A>G_p.Tyr232Cys	NSY	1	0	1	2	Uncertain significance	RareVariant
BRCA2	c.703A>G_p.Asn235Asp	NSY	1	0	1	0	.	RareVariant
BRCA2	c.708T>C_p.=	SY	2	0	2	2	Likely benign	RareVariant
BRCA2	c.714_716dupAAG_p.Glu238_Ser239insArg	IF	1	0	1	0	Uncertain significance	RareVariant
BRCA2	c.771_775del5	FS	1	1	0	1	Pathogenic	PathogenicMutation
BRCA2	c.793+7C>T	SS	1	0	1	0	Likely benign	RareVariant
BRCA2	c.800G>A_p.Gly267Glu	NSY	1	0	1	4	Uncertain significance	RareVariant
BRCA2	c.831T>G_p.Asn277Lys	NSY	2	0	2	5	Uncertain significance	RareVariant
BRCA2	c.841G>A_p.Asp281Asn	NSY	1	0	1	1	Uncertain significance	RareVariant
BRCA2	c.865A>C_p.Asn289His	NSY	578	80	498	5388	Benign	.
BRCA2	c.865A>G_p.Asn289Asp	NSY	1	1	0	0	Uncertain significance	RareVariant
BRCA2	c.880G>T_p.Glu294X	SG	1	1	0	0	Pathogenic	PathogenicMutation
BRCA2	c.887A>G_p.Tyr296Cys	NSY	2	0	2	2	Likely Benign	RareVariant
BRCA2	c.943T>A_p.Cys315Ser	NSY	6	1	5	39	Likely Benign	RareVariant
BRCA2	c.956A>G_p.Asn319Ser	NSY	1	1	0	3	Uncertain significance	RareVariant
BRCA2	c.964A>C_p.Lys322Gln	NSY	2	0	2	5	Uncertain significance	RareVariant
BRCA2	c.978C>A_p.Ser326Arg	NSY	20	4	16	80	Benign	.
BRCA2	c.1029delA	FS	1	1	0	0	Pathogenic	PathogenicMutation
BRCA2	c.1040A>G_p.Gln347Arg	NSY	5	1	4	41	Likely Benign	RareVariant
BRCA2	c.1059A>T_p.=	SY	1	0	1	0	.	RareVariant
BRCA2	c.1114A>C_p.Asn372His	NSY	3568	537	3031	25142	Benign	Baseline Cancers
BRCA2	c.1123C>T_p.Pro375Ser	NSY	2	2	0	2	Benign	RareVariant
BRCA2	c.1135G>A_p.Gly379Arg	NSY	1	1	0	0	.	RareVariant
BRCA2	c.1151C>T_p.Ser384Phe	NSY	11	1	10	70	Benign	.
BRCA2	c.1167G>A_p.=	SY	4	0	4	2	Likely benign	RareVariant
BRCA2	c.1265delA	FS	1	1	0	0	Pathogenic	PathogenicMutation
BRCA2	c.1275A>G_p.=	SY	14	3	11	141	Benign	.
BRCA2	c.1362A>G_p.=	SY	5	2	3	31	Benign	RareVariant
BRCA2	c.1365A>G_p.=	SY	578	81	497	5389	Benign	.
BRCA2	c.1368G>A_p.=	SY	321	10	311	219	Benign	.
BRCA2	c.1385A>G_p.Glu462Gly	NSY	6	0	6	23	Benign	RareVariant
BRCA2	c.1395A>C_p.=	SY	2	0	2	32	Likely benign	RareVariant
BRCA2	c.1441A>G_p.Ile481Val	NSY	2	0	2	0	Uncertain significance	RareVariant
BRCA2	c.1460C>A_p.Ala487Glu	NSY	1	0	1	5	Likely Benign	RareVariant
BRCA2	c.1483G>C_p.Ala495Pro	NSY	1	1	0	0	Uncertain significance	RareVariant
BRCA2	c.1485T>A_p.=	SY	1	0	1	0	.	RareVariant
BRCA2	c.1487C>T_p.Ser496Phe	NSY	3	0	3	824	Uncertain significance	.
BRCA2	c.1513A>G_p.Ile505Val	NSY	1	0	1	0	Likely Benign	RareVariant
BRCA2	c.1514T>C_p.Ile505Thr	NSY	11	1	10	74	Likely Benign	.
BRCA2	c.1538A>G_p.Lys513Arg	NSY	2	0	2	4	Benign	RareVariant
BRCA2	c.1550A>G_p.Asn517Ser	NSY	1	0	1	1	Uncertain significance	RareVariant
BRCA2	c.1600G>A_p.Glu534Lys	NSY	1	0	1	3	Uncertain significance	RareVariant
BRCA2	c.1625T>C_p.Ile542Thr	NSY	1	0	1	0	Uncertain significance	RareVariant
BRCA2	c.1644G>A_p.=	SY	5	0	5	25	Benign	RareVariant
BRCA2	c.1662T>G_p.Cys554Trp	NSY	1	0	1	4	Benign	RareVariant
BRCA2	c.1744A>C_p.Thr582Pro	NSY	1	0	1	25	Benign	RareVariant
BRCA2	c.1749G>A_p.=	SY	2	0	2	2	Likely benign	RareVariant
BRCA2	c.1769T>G_p.Phe590Cys	NSY	1	0	1	1	Uncertain significance	RareVariant
BRCA2	c.1786G>C_p.Asp596His	NSY	11	2	9	39	Likely Benign	RareVariant
BRCA2	c.1788T>C_p.=	SY	44	7	37	208	Benign	.
BRCA2	c.1792A>G_p.Thr598Ala	NSY	24	4	20	253	Benign	.
BRCA2	c.1793C>T_p.Thr598Ile	NSY	1	0	1	0	Uncertain significance	RareVariant
BRCA2	c.1798T>C_p.Tyr600His	NSY	6	2	4	53	Likely Benign	RareVariant
BRCA2	c.1813dupA	FS	2	2	0	1	Pathogenic	PathogenicMutation
BRCA2	c.1818G>A_p.=	SY	1	0	1	4	Likely benign	RareVariant
BRCA2	c.1865C>T_p.Ala622Val	NSY	2	0	2	0	Uncertain significance	RareVariant
BRCA2	c.1889C>T_p.Thr630Ile	NSY	3	0	3	18	Benign	RareVariant
BRCA2	c.1909+9_1909+10delGT	SS	5	2	3	50	Likely Benign	RareVariant
BRCA2	c.1911T>C_p.=	SS	5	1	4	43	Likely benign	.
BRCA2	c.1938C>T_p.=	SY	26	3	23	81	Benign	.
BRCA2	c.1964C>G_p.Pro655Arg	NSY	13	1	12	69	Benign	.
BRCA2	c.1989T>A_p.Phe663Leu	NSY	1	0	1	0	.	RareVariant
BRCA2	c.2022A>G_p.=	SY	1	0	1	0	Likely benign	RareVariant
BRCA2	c.2094A>G_p.=	SY	1	0	1	0	Likely benign	RareVariant
BRCA2	c.2109C>T_p.=	SY	1	0	1	0	Likely benign	RareVariant
BRCA2	c.2122T>A_p.Ser708Thr	NSY	1	1	0	4	Uncertain significance	RareVariant
BRCA2	c.2138A>T_p.Gln713Leu	NSY	5	1	4	55	Likely Benign	.
BRCA2	c.2145A>G_p.=	SY	3	0	3	12	Benign	RareVariant
BRCA2	c.2208A>G_p.=	SY	1	0	1	6	Likely benign	RareVariant
BRCA2	c.2229T>C_p.=	SY	579	82	497	5405	Benign	.
BRCA2	c.2245A>G_p.Ser749Gly	NSY	1	0	1	1	Uncertain significance	RareVariant
BRCA2	c.2320A>G_p.Thr774Ala	NSY	1	0	1	4	Benign	RareVariant
BRCA2	c.2350A>G_p.Met784Val	NSY	3	0	3	32	Benign	RareVariant
BRCA2	c.2364C>T_p.=	SY	1	0	1	1	Likely benign	RareVariant
BRCA2	c.2391G>T_p.Lys797Asn	NSY	1	0	1	0	.	RareVariant
BRCA2	c.2429C>T_p.Thr810Ile	NSY	1	0	1	0	Uncertain significance	RareVariant
BRCA2	c.2492T>C_p.Val831Ala	NSY	1	0	1	0	Uncertain significance	RareVariant
BRCA2	c.2522G>A_p.Arg841Lys	NSY	1	0	1	0	Uncertain significance	RareVariant
BRCA2	c.2538A>C_p.=	SY	2	0	2	93	Benign	.
BRCA2	c.2550A>G_p.=	SY	3	2	1	15	Likely Benign	RareVariant
BRCA2	c.2671G>C_p.Val891Leu	NSY	1	0	1	2	Uncertain significance	RareVariant
BRCA2	c.2680G>A_p.Val894Ile	NSY	1	0	1	4	Benign	RareVariant
BRCA2	c.2698A>G_p.Asn900Asp	NSY	1	0	1	4	Uncertain significance	RareVariant
BRCA2	c.2739C>T_p.=	SY	1	0	1	2	Likely benign	RareVariant
BRCA2	c.2754C>T_p.=	SY	1	0	1	2	Likely benign	RareVariant
BRCA2	c.2786T>C_p.Leu929Ser	NSY	13	1	12	91	Benign	.
BRCA2	c.2803G>A_p.Asp935Asn	NSY	15	3	12	54	Likely benign	.
BRCA2	c.2808_2811delACAA	FS	2	1	1	0	.	PathogenicMutation
BRCA2	c.2813C>A_p.Ala938Glu	NSY	1	0	1	4	Uncertain significance	RareVariant
BRCA2	c.2836G>C_p.Asp946His	NSY	1	0	1	0	Uncertain significance	RareVariant
BRCA2	c.2841G>T_p.Leu947Phe	NSY	1	0	1	0	Uncertain significance	RareVariant
BRCA2	c.2842G>A_p.Val948Ile	NSY	1	0	1	0	.	RareVariant
BRCA2	c.2883G>A_p.=	SY	23	3	20	72	Benign	.
BRCA2	c.2919G>A_p.=	SY	1	0	1	52	Benign	RareVariant
BRCA2	c.2926T>A_p.Ser976Thr	NSY	1	0	1	84	Likely benign	.
BRCA2	c.2927C>T_p.Ser976Phe	NSY	1	0	1	84	Likely benign	.
BRCA2	c.2944A>C_p.Ile982Leu	NSY	2	1	1	2	Uncertain significance	RareVariant
BRCA2	c.2946A>G_p.Ile982Met	NSY	1	1	0	5	Uncertain significance	RareVariant
BRCA2	c.2960A>T_p.Asn987Ile	NSY	13	1	12	89	Benign	.
BRCA2	c.2971A>G_p.Asn991Asp	NSY	594	80	514	5556	Benign	.
BRCA2	c.2987T>G_p.Leu996Arg	NSY	1	0	1	5	Uncertain significance	RareVariant
BRCA2	c.2994T>G_p.=	SY	1	0	1	1	Likely benign	RareVariant
BRCA2	c.3010A>G_p.Ser1004Gly	NSY	1	0	1	0	Uncertain significance	RareVariant
BRCA2	c.3027C>T_p.=	SY	1	0	1	0	.	RareVariant
BRCA2	c.3046G>T_p.Glu1016X	SG	1	0	1	0	Pathogenic	PathogenicMutation
BRCA2	c.3055C>G_p.Leu1019Val	NSY	7	2	5	12	Benign	RareVariant
BRCA2	c.3058T>C_p.Ser1020Pro	NSY	1	0	1	0	.	RareVariant
BRCA2	c.3073A>G_p.Lys1025Glu	NSY	2	0	2	4	Uncertain significance	RareVariant
BRCA2	c.3136G>A_p.Glu1046Lys	NSY	1	0	1	0	.	RareVariant
BRCA2	c.3182A>G_p.Lys1061Arg	NSY	1	0	1	0	.	RareVariant
BRCA2	c.3189_3192delGTCA	FS	1	0	1	0	Pathogenic	PathogenicMutation
BRCA2	c.3197A>G_p.Asn1066Ser	NSY	1	0	1	0	Uncertain significance	RareVariant
BRCA2	c.3211C>T_p.His1071Tyr	NSY	1	0	1	0	Uncertain significance	RareVariant
BRCA2	c.3218A>G_p.Gln1073Arg	NSY	3	1	2	3	Uncertain significance	RareVariant
BRCA2	c.3225T>C_p.=	SY	1	1	0	2	Likely benign	RareVariant
BRCA2	c.3259A>T_p.Thr1087Ser	NSY	1	0	1	0	.	RareVariant
BRCA2	c.3262C>T_p.Pro1088Ser	NSY	1	0	1	1	Uncertain significance	RareVariant
BRCA2	c.3264T>C_p.=	SY	20	4	16	249	Benign	.
BRCA2	c.3304A>T_p.Asn1102Tyr	NSY	2	0	2	1	Benign	RareVariant
BRCA2	c.3326C>T_p.Ala1109Val	NSY	2	0	2	2	Uncertain significance	RareVariant
BRCA2	c.3372G>A_p.=	SY	1	0	1	0	Likely benign	RareVariant
BRCA2	c.3396A>G_p.=	SY	3941	612	3329	26250	Benign	.
BRCA2	c.3417G>A_p.=	SY	2	1	1	11	Likely benign	RareVariant
BRCA2	c.3431T>G_p.Val1144Gly	NSY	1	0	1	0	Uncertain significance	RareVariant
BRCA2	c.3437A>G_p.Glu1146Gly	NSY	1	0	1	0	Uncertain significance	RareVariant
BRCA2	c.3445A>G_p.Met1149Val	NSY	4	2	2	21	Likely Benign	RareVariant
BRCA2	c.3451A>T_p.Ile1151Phe	NSY	1	0	1	0	.	RareVariant
BRCA2	c.3458A>G_p.Lys1153Arg	NSY	1	0	1	0	Uncertain significance	RareVariant
BRCA2	c.3462C>T_p.=	SY	3	0	3	4	Likely benign	RareVariant
BRCA2	c.3495T>C_p.=	SY	1	0	1	12	Benign	RareVariant
BRCA2	c.3497T>C_p.Val1166Ala	NSY	1	0	1	0	Uncertain significance	RareVariant
BRCA2	c.3515C>T_p.Ser1172Leu	NSY	13	2	11	151	Benign	.
BRCA2	c.3516G>A_p.=	SY	43	9	34	315	Benign	.
BRCA2	c.3539A>G_p.Lys1180Arg	NSY	2	0	2	1	Uncertain significance	RareVariant
BRCA2	c.3568C>T_p.Arg1190Trp	NSY	1	0	1	12	Benign	RareVariant
BRCA2	c.3581G>A_p.Gly1194Asp	NSY	1	0	1	11	Benign	RareVariant
BRCA2	c.3588G>A_p.=	SY	1	0	1	0	.	RareVariant
BRCA2	c.3681G>A_p.=	SY	1	0	1	0	Likely benign	RareVariant
BRCA2	c.3682A>G_p.Asn1228Asp	NSY	3	1	2	3	Benign	RareVariant
BRCA2	c.3698C>T_p.Ala1233Val	NSY	1	0	1	1	Uncertain significance	RareVariant
BRCA2	c.3723T>G_p.Phe1241Leu	NSY	1	1	0	0	Uncertain significance	RareVariant
BRCA2	c.3771A>G_p.=	SY	1	0	1	3	Likely benign	RareVariant
BRCA2	c.3807T>C_p.=	SY	2419	374	2045	16567	Benign	.
BRCA2	c.3824T>C_p.Ile1275Thr	NSY	1	0	1	0	Uncertain significance	RareVariant
BRCA2	c.3839A>T_p.Asp1280Val	NSY	1	0	1	0	Benign	RareVariant
BRCA2	c.3847_3848delGT	FS	2	1	1	9	Pathogenic	PathogenicMutation
BRCA2	c.3858_3860delAAA_p.Lys1286del	IF	1	0	1	9	Likely Benign	RareVariant
BRCA2	c.3869G>A_p.Cys1290Tyr	NSY	15	1	14	71	Benign	.
BRCA2	c.3910A>G_p.Thr1304Ala	NSY	1	0	1	3	Uncertain significance	RareVariant
BRCA2	c.3966_3968delCAA_p.Asn1322del	IF	1	1	0	1	Uncertain significance	RareVariant
BRCA2	c.3975_3978dupTGCT	FS	1	1	0	0	Pathogenic	PathogenicMutation
BRCA2	c.4061C>T_p.Thr1354Met	NSY	2	1	1	13	Benign	RareVariant
BRCA2	c.4068G>A_p.=	SY	61	12	49	306	Benign	.
BRCA2	c.4071A>C_p.=	SY	3	0	3	15	Benign	RareVariant
BRCA2	c.4090A>C_p.Ile1364Leu	NSY	22	1	21	180	Benign	.
BRCA2	c.4109G>C_p.Gly1370Ala	NSY	1	0	1	0	Uncertain significance	RareVariant
BRCA2	c.4118T>C_p.Met1373Thr	NSY	1	0	1	0	Uncertain significance	RareVariant
BRCA2	c.4178C>T_p.Ala1393Val	NSY	1	0	1	1	Uncertain significance	RareVariant
BRCA2	c.4187A>G_p.Gln1396Arg	NSY	6	1	5	52	Benign	RareVariant
BRCA2	c.4196G>T_p.Cys1399Phe	NSY	1	0	1	0	.	RareVariant
BRCA2	c.4216_4218delAAA_p.Lys1406del	IF	1	0	1	0	Uncertain significance	RareVariant
BRCA2	c.4241C>T_p.Thr1414Met	NSY	10	1	9	71	Benign	.
BRCA2	c.4258G>T_p.Asp1420Tyr	NSY	99	18	81	712	Benign	.
BRCA2	c.4271C>G_p.Ser1424Cys	NSY	1	0	1	0	Uncertain significance	RareVariant
BRCA2	c.4314C>T_p.=	SY	1	0	1	4	Likely benign	RareVariant
BRCA2	c.4357A>G_p.Lys1453Glu	NSY	1	0	1	1	Uncertain significance	RareVariant
BRCA2	c.4369T>C_p.=	SY	1	0	1	1	Likely benign	.
BRCA2	c.4409_4410delTA	FS	1	1	0	0	Pathogenic	PathogenicMutation
BRCA2	c.4421A>G_p.Lys1474Arg	NSY	1	0	1	0	Uncertain significance	RareVariant
BRCA2	c.4482T>G_p.Ser1494Arg	NSY	1	0	1	0	.	RareVariant
BRCA2	c.4483G>A_p.Val1495Ile	NSY	1	0	1	0	Uncertain significance	RareVariant
BRCA2	c.4530C>G_p.=	SY	1	0	1	1	Likely benign	RareVariant
BRCA2	c.4534C>T_p.Arg1512Cys	NSY	1	0	1	0	Uncertain significance	RareVariant
BRCA2	c.4547T>A_p.Ile1516Asn	NSY	1	0	1	0	Uncertain significance	RareVariant
BRCA2	c.4552G>T_p.Glu1518X	SG	1	1	0	0	Pathogenic	PathogenicMutation
BRCA2	c.4563A>G_p.=	SY	7627	1148	6479	52903	Benign	.
BRCA2	c.4563_4564delAT	FS	1	1	0	0	Pathogenic	PathogenicMutation
BRCA2	c.4570T>G_p.Phe1524Val	NSY	2	1	1	1	Benign	RareVariant
BRCA2	c.4584C>T_p.=	SY	2	0	2	23	Likely benign	RareVariant
BRCA2	c.4585G>A_p.Gly1529Arg	NSY	9	1	8	42	Benign	RareVariant
BRCA2	c.4613C>T_p.Ser1538Phe	NSY	1	0	1	0	.	RareVariant
BRCA2	c.4614T>C_p.=	SY	1	0	1	13	Likely benign	RareVariant
BRCA2	c.4631delA	FS	1	1	0	0	Pathogenic	PathogenicMutation
BRCA2	c.4656T>C_p.=	SY	3	0	3	3	Likely benign	RareVariant
BRCA2	c.4681C>A_p.His1561Asn	NSY	7	1	6	77	Benign	.
BRCA2	c.4686A>G_p.=	SY	10	1	9	24	Likely benign	RareVariant
BRCA2	c.4779A>C_p.Glu1593Asp	NSY	1	0	1	48	Benign	RareVariant
BRCA2	c.4794_4797delCAAT	FS	1	0	1	0	Pathogenic	PathogenicMutation
BRCA2	c.4803T>C_p.=	SY	1	0	1	0	Likely benign	RareVariant
BRCA2	c.4828G>A_p.Val1610Met	NSY	2	0	2	13	Uncertain significance	RareVariant
BRCA2	c.4830G>A_p.=	SY	1	0	1	2	Likely benign	RareVariant
BRCA2	c.4858T>C_p.=	SY	1	0	1	1	Likely benign	RareVariant
BRCA2	c.4889C>G_p.Ser1630X	SG	1	1	0	1	Pathogenic	PathogenicMutation
BRCA2	c.4905G>T_p.Leu1635Phe	NSY	1	0	1	0	Uncertain significance	RareVariant
BRCA2	c.4913A>C_p.Lys1638Thr	NSY	1	0	1	0	.	RareVariant
BRCA2	c.4915G>A_p.Val1639Ile	NSY	1	0	1	0	Uncertain significance	RareVariant
BRCA2	c.4918C>T_p.His1640Tyr	NSY	1	0	1	1	Uncertain significance	RareVariant
BRCA2	c.4928T>C_p.Val1643Ala	NSY	1	0	1	5	Uncertain significance	RareVariant
BRCA2	c.4953T>C_p.=	SY	1	0	1	0	.	RareVariant
BRCA2	c.4954G>C_p.Ala1652Pro	NSY	1	1	0	0	Uncertain significance	RareVariant
BRCA2	c.4965C>G_p.Tyr1655X	SG	1	0	1	0	Pathogenic	PathogenicMutation
BRCA2	c.4977C>T_p.=	SY	3	0	3	11	Likely benign	RareVariant
BRCA2	c.4994A>G_p.Glu1665Gly	NSY	1	0	1	0	Uncertain significance	RareVariant
BRCA2	c.5009C>A_p.Ala1670Asp	NSY	1	0	1	0	.	RareVariant
BRCA2	c.5028T>C_p.=	SY	1	0	1	2	Likely benign	RareVariant
BRCA2	c.5065G>A_p.Ala1689Thr	NSY	1	0	1	0	.	RareVariant
BRCA2	c.5070A>C_p.Lys1690Asn	NSY	11	4	7	13	Benign	RareVariant
BRCA2	c.5073dupA	FS	1	1	0	1	Pathogenic	PathogenicMutation
BRCA2	c.5081G>C_p.Arg1694Thr	NSY	1	0	1	0	Uncertain significance	RareVariant
BRCA2	c.5096A>G_p.Asp1699Gly	NSY	1	0	1	0	Uncertain significance	RareVariant
BRCA2	c.5116_5119delAATA	FS	1	1	0	0	Pathogenic	PathogenicMutation
BRCA2	c.5130_5133delTGTA	FS	1	1	0	0	Pathogenic	PathogenicMutation
BRCA2	c.5192A>G_p.His1731Arg	NSY	1	0	1	0	Likely benign	RareVariant
BRCA2	c.5198C>T_p.Ser1733Phe	NSY	4	1	3	52	Benign	RareVariant
BRCA2	c.5199C>T_p.=	SY	98	17	81	446	Benign	.
BRCA2	c.5213_5216delCTTA	FS	2	2	0	1	Pathogenic	PathogenicMutation
BRCA2	c.5217T>C_p.=	SY	1	0	1	0	Likely benign	RareVariant
BRCA2	c.5241C>T_p.=	SY	1	0	1	0	.	RareVariant
BRCA2	c.5261A>G_p.Asp1754Gly	NSY	1	0	1	0	Uncertain significance	RareVariant
BRCA2	c.5268A>G_p.=	SY	1	0	1	4	Likely benign	RareVariant
BRCA2	c.5272A>G_p.Asn1758Asp	NSY	1	1	0	0	Uncertain significance	RareVariant
BRCA2	c.5278T>G_p.Ser1760Ala	NSY	1	0	1	1	Uncertain significance	RareVariant
BRCA2	c.5303_5304delTT	FS	1	0	1	0	Pathogenic	PathogenicMutation
BRCA2	c.5312G>A_p.Gly1771Asp	NSY	1	0	1	35	Benign	RareVariant
BRCA2	c.5319G>A_p.=	SY	1	0	1	1	Likely benign	RareVariant
BRCA2	c.5342A>G_p.Asp1781Gly	NSY	1	0	1	1	Uncertain significance	RareVariant
BRCA2	c.5345A>C_p.Gln1782Pro	NSY	1	0	1	0	Uncertain significance	RareVariant
BRCA2	c.5350_5351delAA	FS	1	1	0	0	Pathogenic	PathogenicMutation
BRCA2	c.5406A>C_p.Gln1802His	NSY	2	1	1	1	Uncertain significance	RareVariant
BRCA2	c.5414A>G_p.Asn1805Ser	NSY	1	0	1	4	Uncertain significance	.
BRCA2	c.5418A>G_p.=	SY	20	4	16	250	Benign	.
BRCA2	c.5455C>T_p.Pro1819Ser	NSY	4	1	3	19	Benign	RareVariant
BRCA2	c.5473G>C_p.Ala1825Pro	NSY	11	1	10	475	.	.
BRCA2	c.5515G>A_p.Val1839Ile	NSY	1	0	1	0	Uncertain significance	RareVariant
BRCA2	c.5552T>G_p.Ile1851Ser	NSY	3	0	3	1	Uncertain significance	RareVariant
BRCA2	c.5576_5579delTTAA	FS	1	0	1	3	Pathogenic	PathogenicMutation
BRCA2	c.5634C>G_p.Asn1878Lys	NSY	2	0	2	0	Uncertain significance	RareVariant
BRCA2	c.5634C>T_p.=	SY	3	1	2	8	Likely benign	RareVariant
BRCA2	c.5635G>A_p.Glu1879Lys	NSY	2	1	1	24	Likely Benign	RareVariant
BRCA2	c.5640T>G_p.Asn1880Lys	NSY	12	1	11	75	Benign	.
BRCA2	c.5642A>T_p.Lys1881Ile	NSY	1	0	1	0	Uncertain significance	RareVariant
BRCA2	c.5672C>A_p.Ala1891Glu	NSY	1	0	1	0	.	RareVariant
BRCA2	c.5672C>T_p.Ala1891Val	NSY	1	0	1	1	Uncertain significance	RareVariant
BRCA2	c.5688A>G_p.=	SY	1	0	1	0	Likely benign	RareVariant
BRCA2	c.5700A>G_p.=	SY	1	0	1	0	Likely benign	RareVariant
BRCA2	c.5704G>A_p.Asp1902Asn	NSY	23	1	22	171	Benign	.
BRCA2	c.5710C>G_p.Leu1904Val	NSY	2	2	0	3	Benign	RareVariant
BRCA2	c.5723T>C_p.Leu1908Pro	NSY	1	0	1	1	Uncertain significance	RareVariant
BRCA2	c.5737T>C_p.Cys1913Arg	NSY	2	1	1	1	Likely Benign	RareVariant
BRCA2	c.5744C>T_p.Thr1915Met	NSY	415	82	333	1744	Benign	.
BRCA2	c.5745G>A_p.=	SY	2	1	1	2	Likely benign	.
BRCA2	c.5752C>T_p.His1918Tyr	NSY	2	2	0	3	Benign	RareVariant
BRCA2	c.5768A>C_p.Asp1923Ala	NSY	3	0	3	29	Likely Benign	RareVariant
BRCA2	c.5785A>G_p.Ile1929Val	NSY	6	1	5	112	Benign	.
BRCA2	c.5839C>T_p.Pro1947Ser	NSY	1	0	1	2	Uncertain significance	.
BRCA2	c.5857G>T_p.Glu1953X	SG	2	1	1	0	Pathogenic	PathogenicMutation
BRCA2	c.5864C>A_p.Ser1955X	SG	1	1	0	0	Pathogenic	PathogenicMutation
BRCA2	c.5870T>C_p.Ile1957Thr	NSY	1	0	1	3	Uncertain significance	RareVariant
BRCA2	c.5879G>A_p.Cys1960Tyr	NSY	2	0	2	15	Likely Benign	RareVariant
BRCA2	c.5880T>C_p.=	SY	1	0	1	1	Likely benign	RareVariant
BRCA2	c.5896C>T_p.His1966Tyr	NSY	1	0	1	0	Likely Benign	RareVariant
BRCA2	c.5903C>T_p.Ser1968Leu	NSY	1	0	1	0	Uncertain significance	RareVariant
BRCA2	c.5919T>C_p.=	SY	1	0	1	0	Likely benign	RareVariant
BRCA2	c.5928G>T_p.=	SY	1	1	0	1	Likely benign	RareVariant
BRCA2	c.5934T>C_p.=	SY	1	1	0	0	Likely benign	RareVariant
BRCA2	c.5937C>G_p.Ser1979Arg	NSY	1	0	1	2	Uncertain significance	RareVariant
BRCA2	c.5938A>C_p.Thr1980Pro	NSY	1	0	1	0	Uncertain significance	RareVariant
BRCA2	c.5946delT	FS	11	9	2	21	Pathogenic	PathogenicMutation
BRCA2	c.5985C>T_p.=	SY	1	0	1	2	Likely benign	RareVariant
BRCA2	c.5986G>A_p.Ala1996Thr	NSY	2	0	2	61	Likely Benign	.
BRCA2	c.6029T>G_p.Val2010Gly	NSY	1	0	1	3	Uncertain significance	RareVariant
BRCA2	c.6033_6034delTT	FS	1	0	1	0	Pathogenic	PathogenicMutation
BRCA2	c.6037A>T_p.Lys2013X	SG	1	1	0	0	Pathogenic	PathogenicMutation
BRCA2	c.6057C>T_p.=	SY	5	1	4	54	Benign	.
BRCA2	c.6058G>A_p.Glu2020Lys	NSY	1	0	1	0	Uncertain significance	RareVariant
BRCA2	c.6097A>G_p.Ile2033Val	NSY	1	0	1	0	.	RareVariant
BRCA2	c.6100C>T_p.Arg2034Cys	NSY	70	10	60	318	Benign	.
BRCA2	c.6101G>A_p.Arg2034His	NSY	1	0	1	0	Uncertain significance	RareVariant
BRCA2	c.6131G>C_p.Gly2044Ala	NSY	1	0	1	2	Uncertain significance	RareVariant
BRCA2	c.6160G>A_p.Ala2054Thr	NSY	1	0	1	0	Uncertain significance	.
BRCA2	c.6220C>A_p.His2074Asn	NSY	11	1	10	98	Benign	.
BRCA2	c.6225A>C_p.Lys2075Asn	NSY	1	0	1	0	Uncertain significance	RareVariant
BRCA2	c.6263C>T_p.Thr2088Ile	NSY	1	1	0	0	Uncertain significance	RareVariant
BRCA2	c.6268_6269delCA	FS	1	0	1	0	Pathogenic	PathogenicMutation
BRCA2	c.6275_6276delTT	FS	1	0	1	2	Pathogenic	PathogenicMutation
BRCA2	c.6287C>G_p.Pro2096Arg	NSY	2	0	2	0	Uncertain significance	RareVariant
BRCA2	c.6309A>C_p.=	SY	1	0	1	0	.	RareVariant
BRCA2	c.6317T>C_p.Leu2106Pro	NSY	3	0	3	7	Benign	RareVariant
BRCA2	c.6322C>T_p.Arg2108Cys	NSY	5	1	4	64	Benign	.
BRCA2	c.6323G>A_p.Arg2108His	NSY	16	1	15	128	Benign	.
BRCA2	c.6325G>A_p.Val2109Ile	NSY	1	0	1	32	Likely Benign	RareVariant
BRCA2	c.6338A>G_p.Asn2113Ser	NSY	2	0	2	6	Benign	RareVariant
BRCA2	c.6347A>G_p.His2116Arg	NSY	23	2	21	132	Benign	.
BRCA2	c.6357C>G_p.Asn2119Lys	NSY	1	0	1	0	Uncertain significance	RareVariant
BRCA2	c.6405_6409del5	FS	1	1	0	0	.	PathogenicMutation
BRCA2	c.6412G>T_p.Val2138Phe	NSY	8	1	7	84	Benign	.
BRCA2	c.6423T>G_p.=	SY	1	0	1	0	Uncertain significance	RareVariant
BRCA2	c.6455C>A_p.Ser2152Tyr	NSY	2	0	2	39	Likely Benign	RareVariant
BRCA2	c.6467C>T_p.Ser2156Phe	NSY	1	0	1	1	Uncertain significance	RareVariant
BRCA2	c.6486_6489delACAA	FS	1	1	0	1	Pathogenic	PathogenicMutation
BRCA2	c.6493T>C_p.=	SY	1	0	1	0	Likely benign	RareVariant
BRCA2	c.6513G>C_p.=	SY	7631	1148	6483	52891	Benign	.
BRCA2	c.6560C>T_p.Pro2187Leu	NSY	1	0	1	3	Likely Benign	RareVariant
BRCA2	c.6613G>A_p.Val2205Met	NSY	1	0	1	4	Uncertain significance	RareVariant
BRCA2	c.6625A>G_p.Ile2209Val	NSY	1	0	1	0	.	RareVariant
BRCA2	c.6683T>C_p.Val2228Ala	NSY	1	0	1	2	Uncertain significance	RareVariant
BRCA2	c.6706G>A_p.Glu2236Lys	NSY	2	0	2	3	Uncertain significance	RareVariant
BRCA2	c.6712G>A_p.Asp2238Asn	NSY	1	1	0	0	Uncertain significance	RareVariant
BRCA2	c.6718C>T_p.=	SY	1	1	0	0	.	RareVariant
BRCA2	c.6748A>G_p.Thr2250Ala	NSY	1	0	1	21	Benign	RareVariant
BRCA2	c.6817_6819delAGA_p.Arg2273del	IF	1	0	1	0	.	RareVariant
BRCA2	c.6821G>T_p.Gly2274Val	NSY	3	0	3	157	Likely Benign	.
BRCA2	c.6842-3delT	SS	1	0	1	0	.	RareVariant
BRCA2	c.6849delC	FS	1	1	0	0	Likely pathogenic	PathogenicMutation
BRCA2	c.6853A>G_p.Ile2285Val	NSY	4	0	4	28	Benign	RareVariant
BRCA2	c.6921A>G_p.=	SY	1	0	1	1	Likely benign	RareVariant
BRCA2	c.6935A>T_p.Asp2312Val	SS	2	1	1	28	Likely Benign	RareVariant
BRCA2	c.6937+1G>A	ESS	1	0	1	0	Pathogenic	PathogenicMutation
BRCA2	c.6942A>G_p.=	SY	1	0	1	0	.	RareVariant
BRCA2	c.6944_6947delTAAA	FS	2	1	1	0	Pathogenic	PathogenicMutation
BRCA2	c.6960G>A_p.=	SY	1	0	1	2	Likely benign	RareVariant
BRCA2	c.6998dupT	FS	1	0	1	0	Pathogenic	PathogenicMutation
BRCA2	c.7017G>C_p.Lys2339Asn	NSY	20	4	16	243	Benign	.
BRCA2	c.7042A>C_p.Asn2348His	NSY	1	0	1	0	Uncertain significance	.
BRCA2	c.7043A>G_p.Asn2348Ser	NSY	1	0	1	0	.	RareVariant
BRCA2	c.7052C>G_p.Ala2351Gly	NSY	6	0	6	11	Likely Benign	RareVariant
BRCA2	c.7057G>C_p.Gly2353Arg	NSY	2	1	1	5	Likely Benign	RareVariant
BRCA2	c.7095T>A_p.His2365Gln	NSY	1	0	1	0	Uncertain significance	RareVariant
BRCA2	c.7102T>G_p.Leu2368Val	NSY	2	0	2	11	Benign	RareVariant
BRCA2	c.7150C>A_p.Gln2384Lys	NSY	5	0	5	46	Benign	.
BRCA2	c.7156T>C_p.Ser2386Pro	NSY	1	0	1	0	.	RareVariant
BRCA2	c.7180A>T_p.Arg2394X	SG	1	1	0	0	Pathogenic	PathogenicMutation
BRCA2	c.7188G>A_p.=	SY	1	1	0	8	Likely benign	RareVariant
BRCA2	c.7191T>C_p.=	SY	1	0	1	0	Likely benign	RareVariant
BRCA2	c.7223C>T_p.Pro2408Leu	NSY	1	0	1	0	.	RareVariant
BRCA2	c.7226C>T_p.Pro2409Leu	NSY	2	0	2	0	.	RareVariant
BRCA2	c.7232A>C_p.Lys2411Thr	NSY	1	1	0	5	Likely Benign	RareVariant
BRCA2	c.7242A>G_p.=	SY	3016	456	2560	20986	Benign	.
BRCA2	c.7301A>C_p.Lys2434Thr	NSY	1	1	0	6	Uncertain significance	RareVariant
BRCA2	c.7319A>G_p.His2440Arg	NSY	26	5	21	324	Benign	.
BRCA2	c.7397T>C_p.Val2466Ala	NSY	7631	1148	6483	53033	Benign	.
BRCA2	c.7435+1G>C	ESS	1	0	1	0	Pathogenic	PathogenicMutation
BRCA2	c.7435+6G>A	SS	3	1	2	31	Benign	RareVariant
BRCA2	c.7469T>C_p.Ile2490Thr	NSY	49	5	44	1550	Benign	.
BRCA2	c.7480C>T_p.Arg2494X	SG	2	0	2	4	Pathogenic	PathogenicMutation
BRCA2	c.7504C>T_p.Arg2502Cys	NSY	2	2	0	34	Uncertain significance	RareVariant
BRCA2	c.7509C>G_p.=	SY	1	0	1	0	Likely benign	RareVariant
BRCA2	c.7544C>T_p.Thr2515Ile	NSY	18	5	13	69	Benign	.
BRCA2	c.7558C>T_p.Arg2520X	SG	2	1	1	1	Pathogenic	PathogenicMutation
BRCA2	c.7559G>C_p.Arg2520Pro	NSY	1	0	1	0	Uncertain significance	RareVariant
BRCA2	c.7596C>T_p.=	SY	2	0	2	0	Likely benign	RareVariant
BRCA2	c.7601C>T_p.Ala2534Val	NSY	2	0	2	10	Likely Benign	RareVariant
BRCA2	c.7618-2A>G	ESS	1	0	1	0	Likely pathogenic	PathogenicMutation
BRCA2	c.7626G>A_p.=	SY	10	2	8	77	Benign	.
BRCA2	c.7658_7660delACA_p.Asn2553del	IF	1	0	1	0	Uncertain significance	RareVariant
BRCA2	c.7682A>G_p.Gln2561Arg	NSY	1	0	1	1	Uncertain significance	RareVariant
BRCA2	c.7683_7684delGT	FS	1	1	0	0	Pathogenic	PathogenicMutation
BRCA2	c.7712A>G_p.Glu2571Gly	NSY	1	0	1	4	Uncertain significance	RareVariant
BRCA2	c.7755A>T_p.=	SY	1	0	1	0	.	RareVariant
BRCA2	c.7805+6C>G	SS	7	1	6	76	Benign	.
BRCA2	c.7806-2A>G	ESS	1	0	1	0	Pathogenic	PathogenicMutation
BRCA2	c.7820C>T_p.Thr2607Ile	NSY	1	0	1	0	Uncertain significance	RareVariant
BRCA2	c.7871A>G_p.Tyr2624Cys	NSY	1	1	0	0	Uncertain significance	RareVariant
BRCA2	c.7878G>C_p.Trp2626Cys	NSY	1	0	1	1	Pathogenic	PathogenicMutation
BRCA2	c.7976G>A_p.Arg2659Lys	SS	1	0	1	0	Pathogenic	PathogenicMutation
BRCA2	c.7977-8A>G	SS	1	0	1	0	.	RareVariant
BRCA2	c.7994A>G_p.Asp2665Gly	NSY	6	0	6	10	Benign	RareVariant
BRCA2	c.8010G>A_p.=	SY	1	0	1	10	Likely benign	RareVariant
BRCA2	c.8036A>G_p.Asp2679Gly	NSY	1	0	1	0	Uncertain significance	RareVariant
BRCA2	c.8063T>C_p.Leu2688Pro	NSY	1	0	1	0	Uncertain significance	RareVariant
BRCA2	c.8090G>A_p.Ser2697Asn	NSY	4	1	3	3	Likely Benign	RareVariant
BRCA2	c.8092G>A_p.Ala2698Thr	NSY	1	0	1	3	Uncertain significance	.
BRCA2	c.8113A>G_p.Ser2705Gly	NSY	1	0	1	0	Uncertain significance	RareVariant
BRCA2	c.8118T>C_p.=	SY	1	0	1	1	Likely benign	.
BRCA2	c.8125A>G_p.Ser2709Gly	NSY	1	0	1	1	Uncertain significance	RareVariant
BRCA2	c.8133A>G_p.=	SY	1	0	1	0	.	RareVariant
BRCA2	c.8137A>T_p.Thr2713Ser	NSY	1	0	1	0	.	RareVariant
BRCA2	c.8146G>T_p.Val2716Leu	NSY	1	0	1	0	.	RareVariant
BRCA2	c.8149G>T_p.Ala2717Ser	NSY	27	5	22	113	Benign	.
BRCA2	c.8182G>A_p.Val2728Ile	NSY	43	2	41	206	Benign	.
BRCA2	c.8187G>T_p.Lys2729Asn	NSY	8	2	6	91	Benign	.
BRCA2	c.8204C>G_p.Pro2735Arg	NSY	1	0	1	0	Uncertain significance	RareVariant
BRCA2	c.8206dupC	FS	1	1	0	0	Pathogenic	PathogenicMutation
BRCA2	c.8215G>A_p.Val2739Ile	NSY	2	0	2	0	Uncertain significance	RareVariant
BRCA2	c.8293T>G_p.Cys2765Gly	NSY	1	0	1	1	Uncertain significance	RareVariant
BRCA2	c.8351G>A_p.Arg2784Gln	NSY	1	0	1	1	Uncertain significance	RareVariant
BRCA2	c.8352G>A_p.=	SY	1	0	1	0	Likely benign	RareVariant
BRCA2	c.8356G>A_p.Ala2786Thr	NSY	1	1	0	5	Uncertain significance	.
BRCA2	c.8417C>T_p.Ser2806Leu	NSY	1	0	1	27	Uncertain significance	RareVariant
BRCA2	c.8421G>A_p.=	SY	1	0	1	46	Benign	RareVariant
BRCA2	c.8460A>C_p.=	SY	47	4	43	380	Benign	.
BRCA2	c.8487+8G>A	SS	1	0	1	4	Likely Benign	.
BRCA2	c.8499G>A_p.=	SY	1	0	1	0	Likely benign	RareVariant
BRCA2	c.8503T>C_p.Ser2835Pro	NSY	8	2	6	76	Benign	.
BRCA2	c.8518A>G_p.Ile2840Val	NSY	1	0	1	1	Uncertain significance	RareVariant
BRCA2	c.8539G>A_p.Glu2847Lys	NSY	1	0	1	0	Uncertain significance	RareVariant
BRCA2	c.8567A>C_p.Glu2856Ala	NSY	28	3	25	83	Benign	.
BRCA2	c.8572C>A_p.Gln2858Lys	NSY	1	0	1	0	Uncertain significance	RareVariant
BRCA2	c.8686C>T_p.Arg2896Cys	NSY	1	0	1	5	Uncertain significance	RareVariant
BRCA2	c.8687G>A_p.Arg2896His	NSY	2	0	2	0	Likely Benign	RareVariant
BRCA2	c.8702G>A_p.Gly2901Asp	NSY	1	1	0	13	Likely Benign	RareVariant
BRCA2	c.8723T>G_p.Val2908Gly	NSY	1	0	1	1	Likely Benign	RareVariant
BRCA2	c.8732C>G_p.Ala2911Gly	NSY	1	0	1	1	Uncertain significance	RareVariant
BRCA2	c.8824G>A_p.Ala2942Thr	NSY	1	0	1	0	Uncertain significance	.
BRCA2	c.8830A>T_p.Ile2944Phe	NSY	33	4	29	408	Benign	.
BRCA2	c.8850G>A_p.=	SY	1	0	1	2	Likely benign	RareVariant
BRCA2	c.8850G>T_p.Lys2950Asn	NSY	17	0	17	67	Benign	.
BRCA2	c.8851G>A_p.Ala2951Thr	NSY	76	10	66	862	Benign	.
BRCA2	c.8894A>G_p.Asp2965Gly	NSY	1	0	1	0	Uncertain significance	RareVariant
BRCA2	c.8905G>A_p.Val2969Met	NSY	6	0	6	42	Benign	RareVariant
BRCA2	c.8917C>T_p.Arg2973Cys	NSY	2	0	2	1	Benign	RareVariant
BRCA2	c.8954-5_8954-2delAACA	ESS	2	0	2	16	Benign	.
BRCA2	c.8972G>A_p.Arg2991His	NSY	1	1	0	5	Uncertain significance	RareVariant
BRCA2	c.8997G>A_p.=	SY	1	0	1	2	Likely benign	RareVariant
BRCA2	c.9026_9030del5	FS	1	0	1	0	Pathogenic	PathogenicMutation
BRCA2	c.9032T>C_p.Leu3011Pro	NSY	1	0	1	0	Uncertain significance	RareVariant
BRCA2	c.9038C>T_p.Thr3013Ile	NSY	6	1	5	23	Likely Benign	RareVariant
BRCA2	c.9052_9057del6_p.Lys3019_Ser3020del	IF	1	0	1	2	Uncertain significance	RareVariant
BRCA2	c.9076C>G_p.Gln3026Glu	NSY	1	0	1	1	Uncertain significance	RareVariant
BRCA2	c.9085G>A_p.Ala3029Thr	NSY	1	0	1	5	Likely Benign	RareVariant
BRCA2	c.9097dupA	FS	1	1	0	9	Pathogenic	PathogenicMutation
BRCA2	c.9104A>C_p.Tyr3035Ser	NSY	1	1	0	6	Uncertain significance	RareVariant
BRCA2	c.9106C>G_p.Gln3036Glu	NSY	2	2	0	2	Uncertain significance	RareVariant
BRCA2	c.9116C>T_p.Pro3039Leu	SS	2	0	2	9	Likely Benign	RareVariant
BRCA2	c.9146A>C_p.Tyr3049Ser	NSY	1	0	1	13	.	RareVariant
BRCA2	c.9155G>A_p.Arg3052Gln	NSY	3	0	3	1	Uncertain significance	RareVariant
BRCA2	c.9190G>T_p.Asp3064Tyr	NSY	1	0	1	0	Uncertain significance	RareVariant
BRCA2	c.9218A>G_p.Asp3073Gly	NSY	1	1	0	0	Uncertain significance	RareVariant
BRCA2	c.9234C>T_p.=	SY	2	1	1	0	Likely benign	RareVariant
BRCA2	c.9235G>A_p.Val3079Ile	NSY	4	0	4	32	Benign	RareVariant
BRCA2	c.9239C>G_p.Ser3080Cys	NSY	1	0	1	0	.	RareVariant
BRCA2	c.9249A>T_p.Lys3083Asn	NSY	2	0	2	0	Uncertain significance	RareVariant
BRCA2	c.9253dupA	FS	1	0	1	0	Pathogenic	PathogenicMutation
BRCA2	c.9270C>T_p.=	SY	2	1	1	0	Likely benign	RareVariant
BRCA2	c.9271G>A_p.Val3091Ile	NSY	1	0	1	0	Uncertain significance	.
BRCA2	c.9275A>G_p.Tyr3092Cys	NSY	1	0	1	6	Likely Benign	RareVariant
BRCA2	c.9285C>T_p.=	SY	3	2	1	9	Likely benign	RareVariant
BRCA2	c.9292T>C_p.Tyr3098His	NSY	4	0	4	27	Benign	RareVariant
BRCA2	c.9294C>G_p.Tyr3098X	SG	1	1	0	0	Pathogenic	PathogenicMutation
BRCA2	c.9338T>C_p.Ile3113Thr	NSY	1	0	1	1	Uncertain significance	RareVariant
BRCA2	c.9365C>T_p.Ala3122Val	NSY	1	0	1	1	Uncertain significance	RareVariant
BRCA2	c.9371A>T_p.Asn3124Ile	NSY	1	1	0	1	Pathogenic	PathogenicMutation
BRCA2	c.9382C>T_p.Arg3128X	SG	1	0	1	1	Pathogenic	PathogenicMutation
BRCA2	c.9396A>G_p.=	SY	1	0	1	1	Likely benign	RareVariant
BRCA2	c.9454G>A_p.Glu3152Lys	NSY	1	0	1	7	Likely Benign	RareVariant
BRCA2	c.9480C>T_p.=	SY	1	1	0	0	.	RareVariant
BRCA2	c.9501+3A>T	SS	3	0	3	16	Uncertain significance	RareVariant
BRCA2	c.9502-12T>G	SS	4	1	3	11	Uncertain significance	RareVariant
BRCA2	c.9509A>G_p.Asp3170Gly	NSY	1	1	0	0	Benign	RareVariant
BRCA2	c.9538C>T_p.Leu3180Phe	NSY	1	1	0	2	Uncertain significance	RareVariant
BRCA2	c.9563A>T_p.Asp3188Val	NSY	1	0	1	0	.	RareVariant
BRCA2	c.9586A>G_p.Lys3196Glu	NSY	1	0	1	11	Benign	RareVariant
BRCA2	c.9592T>C_p.Cys3198Arg	NSY	2	0	2	3	Benign	RareVariant
BRCA2	c.9613G>C_p.Ala3205Pro	NSY	1	0	1	3	.	RareVariant
BRCA2	c.9614C>T_p.Ala3205Val	NSY	1	0	1	3	.	.
BRCA2	c.9616C>G_p.Gln3206Glu	NSY	1	0	1	1	Uncertain significance	RareVariant
BRCA2	c.9634G>C_p.Gly3212Arg	NSY	6	1	5	56	Likely Benign	.
BRCA2	c.9673T>C_p.Tyr3225His	NSY	1	0	1	0	Uncertain significance	RareVariant
BRCA2	c.9720T>C_p.=	SY	2	0	2	7	Likely benign	RareVariant
BRCA2	c.9725C>T_p.Thr3242Ile	NSY	1	0	1	0	Uncertain significance	RareVariant
BRCA2	c.9730G>A_p.Val3244Ile	NSY	21	4	17	251	Benign	.
BRCA2	c.9770A>G_p.Lys3257Arg	NSY	1	0	1	7	Uncertain significance	RareVariant
BRCA2	c.9839C>A_p.Pro3280His	NSY	1	0	1	1	Uncertain significance	.
BRCA2	c.9843A>G_p.=	SY	1	0	1	18	Benign	RareVariant
BRCA2	c.9875C>T_p.Pro3292Leu	NSY	2	0	2	6	Uncertain significance	RareVariant
BRCA2	c.9876G>A_p.=	SY	1	0	1	11	Likely benign	RareVariant
BRCA2	c.9922T>A_p.Tyr3308Asn	NSY	1	1	0	0	.	RareVariant
BRCA2	c.9924C>G_p.Tyr3308X	SG	2	0	2	0	Pathogenic	PathogenicMutation
BRCA2	c.9924C>T_p.=	SY	1	0	1	10	Benign	.
BRCA2	c.9925G>A_p.Glu3309Lys	NSY	1	0	1	5	Uncertain significance	RareVariant
BRCA2	c.9949C>T_p.=	SY	1	0	1	2	Likely benign	RareVariant
BRCA2	c.9976A>T_p.Lys3326X	SG	155	23	132	689	Benign	.
BRCA2	c.10006A>G_p.Ser3336Gly	NSY	1	0	1	0	.	RareVariant
BRCA2	c.10023C>T_p.=	SY	1	0	1	0	Likely benign	RareVariant
BRCA2	c.10045A>G_p.Thr3349Ala	NSY	1	0	1	5	Benign	RareVariant
BRCA2	c.10070C>G_p.Thr3357Arg	NSY	1	0	1	0	.	RareVariant
BRCA2	c.10085T>C_p.Phe3362Ser	NSY	1	1	0	0	Uncertain significance	RareVariant
BRCA2	c.10094_10095insGAATTATATC	FS	4	0	4	0	Likely benign	RareVariant
BRCA2	c.10096_10097insATTATATCTA	FS	1	0	1	0	.	RareVariant
BRCA2	c.10110G>A_p.=	SY	21	2	19	157	Benign	.
BRCA2	c.10121C>T_p.Thr3374Ile	NSY	5	0	5	39	Likely Benign	RareVariant
BRCA2	c.10153C>T_p.Arg3385Cys	NSY	2	1	1	1	Likely benign	RareVariant
BRCA2	c.10154G>A_p.Arg3385His	NSY	2	0	2	3	Likely Benign	RareVariant
BRCA2	c.10176delA	FS	1	0	1	0	Uncertain significance	RareVariant
BRCA2	c.10202C>T_p.Thr3401Met	NSY	2	1	1	2	Uncertain significance	RareVariant
BRCA2	c.10203G>A_p.=	SY	2	0	2	3	Likely benign	RareVariant
BRCA2	c.10234A>G_p.Ile3412Val	NSY	173	21	152	2376	Benign	.
BRCA2	c.10240A>G_p.Thr3414Ala	NSY	1	0	1	1	Uncertain significance	RareVariant

## Sheet: Supplementary Table 3
Cancer	Full Description	Number of Samples	Number with germline BRCA pathogenic mutation	Percentage with germline BRCA pathogenic mutation
ACC	Adrenocortical carcinoma	80	0	0
BLCA	Bladder Urothelial Carcinoma	230	3	0.0130435
BR	Breast invasive carcinoma	779	39	0.0500642
CESC	Cervical squamous cell carcinoma and endocervical adenocarcinoma	238	5	0.0210084
COAD	Colon adenocarcinoma	264	2	0.00757576
DLBC	Lymphoid Neoplasm Diffuse Large B-cell Lymphoma	33	0	0
ESCA	Esophageal carcinoma	141	2	0.0141844
GBM	Glioblastoma multiforme	381	2	0.00524934
HNSC	Head and Neck squamous cell carcinoma	452	3	0.00663717
KICH	Kidney Chromophobe	66	0	0
KIRC	Kidney renal clear cell carcinoma	363	0	0
KIRP	Kidney renal papillary cell carcinoma	190	1	0.00526316
LAML	Acute Myeloid Leukemia	22	0	0
LGG	Brain Lower Grade Glioma	430	0	0
LIHC	Liver hepatocellular carcinoma	191	2	0.0104712
LUAD	Lung adenocarcinoma	470	1	0.00212766
LUSC	Lung squamous cell carcinoma	422	8	0.0189573
OV	Ovarian serous cystadenocarcinoma	370	66	0.178378
PAAD	Pancreatic adenocarcinoma	107	2	0.0186916
PCPG	Pheochromocytoma and Paraganglioma	60	1	0.0166667
PRAD	Prostate adenocarcinoma	345	2	0.0057971
READ	Rectum adenocarcinoma	106	2	0.0188679
SARC	Sarcoma	118	1	0.00847458
SKCM	Skin Cutaneous Melanoma	402	1	0.00248756
STAD	Stomach adenocarcinoma	347	3	0.00864553
THCA	Thyroid carcinoma	480	5	0.0104167
UCEC	Uterine Corpus Endometrioid Carcinoma	488	3	0.00614754
UCS	Uterine Carcinosarcoma	57	0	0
ICR1000	ICR1000 Exome Series (control)	993	4	0.0040282

## Sheet: Supplementary Table 4
Gene	Variant	Class	ICR1000_VarCount	ExAC_VarCount	ClinVarInterpretation	GermlineVariantGroup
BRCA1	c.246delT	FS	1	0	Pathogenic	PathogenicMutation
BRCA1	c.396C>A_p.Asn132Lys	NSY	1	1	Benign	RareVariant
BRCA1	c.536A>G_p.Tyr179Cys	NSY	1	24	Benign	RareVariant
BRCA1	c.591C>T_p.=	SS	2	162	Benign	.
BRCA1	c.593+9A>G	SS	1	2	Likely benign	RareVariant
BRCA1	c.693G>A_p.=	SY	1	4	Likely benign	RareVariant
BRCA1	c.736T>G_p.Leu246Val	NSY	2	22	Benign	RareVariant
BRCA1	c.825C>T_p.=	SY	2	5	Likely benign	RareVariant
BRCA1	c.1067A>G_p.Gln356Arg	NSY	123	4336	Benign	.
BRCA1	c.1258G>T_p.Asp420Tyr	NSY	1	0	Likely benign	RareVariant
BRCA1	c.1456T>C_p.Phe486Leu	NSY	1	27	Benign	RareVariant
BRCA1	c.1487G>A_p.Arg496His	NSY	2	45	Benign	RareVariant
BRCA1	c.1648A>C_p.Asn550His	NSY	1	24	Benign	RareVariant
BRCA1	c.1712T>C_p.Ile571Thr	NSY	1	2	Uncertain significance	RareVariant
BRCA1	c.1789G>A_p.Glu597Lys	NSY	1	5	Benign	RareVariant
BRCA1	c.2077G>A_p.Asp693Asn	NSY	163	5710	Benign	.
BRCA1	c.2082C>T_p.=	SY	562	30402	Benign	.
BRCA1	c.2311T>C_p.=	SY	562	29928	Benign	.
BRCA1	c.2428A>T_p.Asn810Tyr	NSY	1	9	Benign	RareVariant
BRCA1	c.2477C>A_p.Thr826Lys	NSY	1	16	Benign	RareVariant
BRCA1	c.2518A>T_p.Ser840Cys	NSY	1	1	Uncertain significance	RareVariant
BRCA1	c.2521C>T_p.Arg841Trp	NSY	5	174	Benign	.
BRCA1	c.2612C>T_p.Pro871Leu	NSY	576	33669	Benign	Baseline Cancers
BRCA1	c.2630A>G_p.Asn877Ser	NSY	1	0	Uncertain significance	RareVariant
BRCA1	c.2669G>T_p.Gly890Val	NSY	1	2	Benign	RareVariant
BRCA1	c.2960A>G_p.Lys987Arg	NSY	1	0	Uncertain significance	RareVariant
BRCA1	c.3113A>G_p.Glu1038Gly	NSY	566	29987	Benign	.
BRCA1	c.3119G>A_p.Ser1040Asn	NSY	49	1295	Benign	.
BRCA1	c.3548A>G_p.Lys1183Arg	NSY	562	30354	Benign	.
BRCA1	c.3630G>A_p.=	SY	1	0	.	RareVariant
BRCA1	c.3708T>G_p.Asn1236Lys	NSY	1	23	Benign	RareVariant
BRCA1	c.3758C>G_p.Ser1253Cys	NSY	2	0	Uncertain significance	RareVariant
BRCA1	c.4039A>G_p.Arg1347Gly	NSY	23	393	Benign	.
BRCA1	c.4127C>G_p.Thr1376Arg	NSY	1	1	Uncertain significance	RareVariant
BRCA1	c.4185+10G>A	SS	1	1	Uncertain significance	RareVariant
BRCA1	c.4308T>C_p.=	SY	566	30006	Benign	.
BRCA1	c.4358-10C>T	SS	1	19	Benign	RareVariant
BRCA1	c.4535G>T_p.Ser1512Ile	NSY	8	217	Benign	.
BRCA1	c.4636G>A_p.Asp1546Asn	NSY	1	15	Benign	RareVariant
BRCA1	c.4644G>A_p.=	SY	2	2	Likely benign	RareVariant
BRCA1	c.4812A>G_p.=	SY	3	134	Benign	.
BRCA1	c.4837A>G_p.Ser1613Gly	NSY	566	30509	Benign	.
BRCA1	c.4883T>C_p.Met1628Thr	NSY	1	166	Benign	.
BRCA1	c.4956G>A_p.Met1652Ile	NSY	13	1850	Benign	.
BRCA1	c.5117G>C_p.Gly1706Ala	NSY	1	3	Benign	RareVariant
BRCA1	c.5158A>G_p.Thr1720Ala	NSY	1	10	Benign	RareVariant
BRCA2	c.67+2T>C	ESS	1	0	Pathogenic	PathogenicMutation
BRCA2	c.68-7T>A	SS	7	243	Likely Benign	.
BRCA2	c.125A>G_p.Tyr42Cys	NSY	2	174	Benign	.
BRCA2	c.167A>C_p.Asn56Thr	NSY	1	2	Benign	RareVariant
BRCA2	c.179A>G_p.Asn60Ser	NSY	1	1	Uncertain significance	RareVariant
BRCA2	c.620C>T_p.Thr207Ile	NSY	1	1	Uncertain significance	RareVariant
BRCA2	c.682-3C>T	SS	1	0	.	RareVariant
BRCA2	c.710A>T_p.Asp237Val	NSY	1	0	Uncertain significance	RareVariant
BRCA2	c.838A>G_p.Lys280Glu	NSY	1	0	Uncertain significance	RareVariant
BRCA2	c.865A>C_p.Asn289His	NSY	68	5388	Benign	.
BRCA2	c.927A>G_p.=	SY	1	5	Likely benign	RareVariant
BRCA2	c.978C>A_p.Ser326Arg	NSY	2	80	Benign	.
BRCA2	c.1114A>C_p.Asn372His	NSY	466	25142	Benign	Baseline Cancers
BRCA2	c.1151C>T_p.Ser384Phe	NSY	2	70	Benign	.
BRCA2	c.1365A>G_p.=	SY	68	5389	Benign	.
BRCA2	c.1385A>G_p.Glu462Gly	NSY	1	23	Benign	RareVariant
BRCA2	c.1395A>C_p.=	SY	3	32	Likely benign	RareVariant
BRCA2	c.1460C>A_p.Ala487Glu	NSY	2	5	Likely Benign	RareVariant
BRCA2	c.1514T>C_p.Ile505Thr	NSY	1	74	Likely Benign	.
BRCA2	c.1786G>C_p.Asp596His	NSY	1	39	Likely Benign	RareVariant
BRCA2	c.1788T>C_p.=	SY	1	208	Benign	.
BRCA2	c.1792A>G_p.Thr598Ala	NSY	3	253	Benign	.
BRCA2	c.1938C>T_p.=	SY	5	81	Benign	.
BRCA2	c.2229T>C_p.=	SY	68	5405	Benign	.
BRCA2	c.2381T>C_p.Met794Thr	NSY	1	0	.	RareVariant
BRCA2	c.2538A>C_p.=	SY	1	93	Benign	.
BRCA2	c.2680G>A_p.Val894Ile	NSY	1	4	Benign	RareVariant
BRCA2	c.2803G>A_p.Asp935Asn	NSY	4	54	Likely benign	.
BRCA2	c.2803G>C_p.Asp935His	NSY	2	6	Uncertain significance	RareVariant
BRCA2	c.2883G>A_p.=	SY	5	72	Benign	.
BRCA2	c.2971A>G_p.Asn991Asp	NSY	68	5556	Benign	.
BRCA2	c.3150C>G_p.=	SY	1	0	.	RareVariant
BRCA2	c.3326C>T_p.Ala1109Val	NSY	1	2	Uncertain significance	RareVariant
BRCA2	c.3396A>G_p.=	SY	543	26250	Benign	.
BRCA2	c.3516G>A_p.=	SY	5	315	Benign	.
BRCA2	c.3581G>A_p.Gly1194Asp	NSY	1	11	Benign	RareVariant
BRCA2	c.3807T>C_p.=	SY	317	16567	Benign	.
BRCA2	c.4061C>T_p.Thr1354Met	NSY	1	13	Benign	RareVariant
BRCA2	c.4068G>A_p.=	SY	10	306	Benign	.
BRCA2	c.4069C>G_p.Leu1357Val	NSY	1	0	.	RareVariant
BRCA2	c.4258G>T_p.Asp1420Tyr	NSY	19	712	Benign	.
BRCA2	c.4563A>G_p.=	SY	993	52903	Benign	.
BRCA2	c.4584C>T_p.=	SY	1	23	Likely benign	RareVariant
BRCA2	c.4585G>A_p.Gly1529Arg	NSY	2	42	Benign	RareVariant
BRCA2	c.4614T>C_p.=	SY	1	13	Likely benign	RareVariant
BRCA2	c.4686A>G_p.=	SY	2	24	Likely benign	RareVariant
BRCA2	c.4977C>T_p.=	SY	2	11	Likely benign	RareVariant
BRCA2	c.5191C>A_p.His1731Asn	NSY	1	1	Uncertain significance	RareVariant
BRCA2	c.5199C>T_p.=	SY	9	446	Benign	.
BRCA2	c.5272_5274delAAT_p.Asn1758del	IF	1	6	Uncertain significance	RareVariant
BRCA2	c.5278T>G_p.Ser1760Ala	NSY	1	1	Uncertain significance	RareVariant
BRCA2	c.5312G>A_p.Gly1771Asp	NSY	3	35	Benign	RareVariant
BRCA2	c.5744C>T_p.Thr1915Met	NSY	64	1744	Benign	.
BRCA2	c.5885T>C_p.Ile1962Thr	NSY	1	0	Uncertain significance	RareVariant
BRCA2	c.5946delT	FS	1	21	Pathogenic	PathogenicMutation
BRCA2	c.6037A>G_p.Lys2013Glu	NSY	1	0	Uncertain significance	RareVariant
BRCA2	c.6100C>T_p.Arg2034Cys	NSY	14	318	Benign	.
BRCA2	c.6323G>A_p.Arg2108His	NSY	6	128	Benign	.
BRCA2	c.6513G>C_p.=	SY	993	52891	Benign	.
BRCA2	c.7039C>G_p.Pro2347Ala	NSY	1	0	Uncertain significance	RareVariant
BRCA2	c.7050C>T_p.=	SY	1	1	Likely benign	RareVariant
BRCA2	c.7242A>G_p.=	SY	399	20986	Benign	.
BRCA2	c.7397T>C_p.Val2466Ala	NSY	993	53033	Benign	.
BRCA2	c.7759C>T_p.Leu2587Phe	NSY	1	5	Uncertain significance	RareVariant
BRCA2	c.7985C>T_p.Thr2662Met	NSY	1	0	Uncertain significance	RareVariant
BRCA2	c.7994A>G_p.Asp2665Gly	NSY	2	10	Benign	RareVariant
BRCA2	c.8084C>T_p.Ser2695Leu	NSY	1	0	Uncertain significance	RareVariant
BRCA2	c.8149G>T_p.Ala2717Ser	NSY	3	113	Benign	.
BRCA2	c.8182G>A_p.Val2728Ile	NSY	9	206	Benign	.
BRCA2	c.8492T>C_p.Met2831Thr	NSY	1	0	.	RareVariant
BRCA2	c.8567A>C_p.Glu2856Ala	NSY	10	83	Benign	.
BRCA2	c.8850G>T_p.Lys2950Asn	NSY	2	67	Benign	.
BRCA2	c.8851G>A_p.Ala2951Thr	NSY	11	862	Benign	.
BRCA2	c.8917C>T_p.Arg2973Cys	NSY	1	1	Benign	RareVariant
BRCA2	c.9038C>T_p.Thr3013Ile	NSY	1	23	Likely Benign	RareVariant
BRCA2	c.9054_9055delTA	FS	1	0	Pathogenic	PathogenicMutation
BRCA2	c.9292T>C_p.Tyr3098His	NSY	1	27	Benign	RareVariant
BRCA2	c.9501+9A>C	SS	1	3	Benign	RareVariant
BRCA2	c.9592T>C_p.Cys3198Arg	NSY	1	3	Benign	RareVariant
BRCA2	c.9662A>C_p.Asn3221Thr	NSY	1	0	.	RareVariant
BRCA2	c.9876G>A_p.=	SY	1	11	Likely benign	RareVariant
BRCA2	c.9976A>T_p.Lys3326X	SG	20	689	Benign	.
BRCA2	c.10033dupG	FS	1	0	.	RareVariant
BRCA2	c.10110G>A_p.=	SY	2	157	Benign	.
BRCA2	c.10234A>G_p.Ile3412Val	NSY	2	2376	Benign	.

## Sheet: Supplementary Table 5
ID	Cancer	AgeAtDx	Gender	Gene	GermlineVariant	GermlineVariantGroup	Somatic BRCA eventsx2
TCGA-04-1331	OV	78	FEMALE	.	.	Baseline Cancers	Somatic BRCA2:c.2133C>A_p.Cys711X;BRCA2_del
TCGA-04-1356	OV	62	FEMALE	.	.	Baseline Cancers
TCGA-04-1362	OV	59	FEMALE	.	.	Baseline Cancers
TCGA-04-1367	OV	50	FEMALE	BRCA2	c.880G>T_p.Glu294X	PathogenicMutation
TCGA-04-1542	OV	52	FEMALE	.	.	Baseline Cancers
TCGA-04-1651	OV	53	FEMALE	.	.	Baseline Cancers	BRCA1_Meth;BRCA1_del
TCGA-04-1655	OV	49	FEMALE	.	.	Baseline Cancers
TCGA-09-1675	OV	50	FEMALE	.	.	Baseline Cancers	BRCA1_Meth;BRCA1_del
TCGA-09-2049	OV	64	FEMALE	.	.	Baseline Cancers
TCGA-09-2056	OV	62	FEMALE	.	.	Baseline Cancers
TCGA-10-0930	OV	70	FEMALE	.	.	Baseline Cancers
TCGA-13-0726	OV	55	FEMALE	BRCA2	c.7180A>T_p.Arg2394X	PathogenicMutation
TCGA-13-0795	OV	66	FEMALE	.	.	Baseline Cancers
TCGA-13-0807	OV	54	FEMALE	.	.	Baseline Cancers
TCGA-13-0884	OV	39	FEMALE	.	.	Baseline Cancers
TCGA-13-0885	OV	70	FEMALE	.	.	Baseline Cancers	Somatic BRCA2:c.4218_4221delAGAA;BRCA2_del
TCGA-13-0887	OV	42	FEMALE	BRCA1	c.68_69delAG	PathogenicMutation
TCGA-13-0890	OV	56	FEMALE	.	.	Baseline Cancers	Somatic BRCA2:c.3688delT;BRCA2_del
TCGA-13-0893	OV	48	FEMALE	BRCA1	c.1499_1508dup10	PathogenicMutation
TCGA-13-0905	OV	51	FEMALE	.	.	Baseline Cancers	BRCA1_Meth;BRCA1_del
TCGA-13-1488	OV	59	FEMALE	BRCA1	c.2138C>G_p.Ser713X	PathogenicMutation
TCGA-13-1497	OV	47	FEMALE	BRCA2	c.4686A>G_p.=	RareVariant	BRCA1_Meth;BRCA1_del
TCGA-13-1498	OV	73	FEMALE	BRCA2	c.5946delT	PathogenicMutation
TCGA-13-1507	OV	77	FEMALE	BRCA1	c.5333-8C>T	RareVariant
TCGA-13-2059	OV	50	FEMALE	.	.	Baseline Cancers	BRCA1_Meth;BRCA1_del
TCGA-13-2061	OV	58	FEMALE	BRCA2	c.5073dupA	PathogenicMutation
TCGA-20-1682	OV	56	FEMALE	.	.	Baseline Cancers
TCGA-20-1685	OV	45	FEMALE	BRCA2	c.5946delT	PathogenicMutation
TCGA-20-1687	OV	46	FEMALE	BRCA1	c.3756_3759delGTCT	PathogenicMutation
TCGA-23-1021	OV	45	FEMALE	BRCA2	c.6037A>T_p.Lys2013X	PathogenicMutation
TCGA-23-1029	OV	46	FEMALE	BRCA2	c.5946delT	PathogenicMutation
TCGA-23-1031	OV	60	FEMALE	.	.	Baseline Cancers
TCGA-23-1114	OV	55	FEMALE	BRCA2	c.5946delT	PathogenicMutation
TCGA-23-1118	OV	45	FEMALE	BRCA1	c.68_69delAG	PathogenicMutation
TCGA-23-1122	OV	53	FEMALE	BRCA1	c.5266dupC	PathogenicMutation
TCGA-23-1124	OV	62	FEMALE	.	.	Baseline Cancers	BRCA1_Meth;BRCA1_del
TCGA-23-2077	OV	45	FEMALE	BRCA1	c.5266dupC	PathogenicMutation
TCGA-23-2641	OV	85	FEMALE	.	.	Baseline Cancers
TCGA-23-2645	OV	54	FEMALE	BRCA2	c.3445A>G_p.Met1149Val	RareVariant
TCGA-24-1103	OV	50	FEMALE	BRCA1	c.190T>G_p.Cys64Gly	PathogenicMutation
TCGA-24-1104	OV	56	FEMALE	.	.	Baseline Cancers
TCGA-24-1417	OV	54	FEMALE	BRCA2	c.5116_5119delAATA	PathogenicMutation
TCGA-24-1423	OV	61	FEMALE	.	.	Baseline Cancers	BRCA1_Meth;BRCA1_del
TCGA-24-1463	OV	70	FEMALE	BRCA2	c.1813dupA	PathogenicMutation
TCGA-24-1469	OV	71	FEMALE	.	.	Baseline Cancers
TCGA-24-1843	OV	66	FEMALE	.	.	Baseline Cancers
TCGA-24-1844	OV	64	FEMALE	.	.	Baseline Cancers
TCGA-24-1845	OV	42	FEMALE	.	.	Baseline Cancers
TCGA-24-1849	OV	80	FEMALE	BRCA2	c.4889C>G_p.Ser1630X	PathogenicMutation
TCGA-24-2024	OV	72	FEMALE	BRCA2	c.5130_5133delTGTA	PathogenicMutation
TCGA-24-2035	OV	65	FEMALE	.	.	Baseline Cancers	Somatic BRCA1:c.5129delG;BRCA1_del
TCGA-24-2267	OV	58	FEMALE	BRCA1	c.5095C>T_p.Arg1699Trp	PathogenicMutation
TCGA-24-2298	OV	55	FEMALE	BRCA1	c.4182_4183dupTC	PathogenicMutation
TCGA-25-1313	OV	62	FEMALE	.	.	Baseline Cancers	BRCA1_Meth;BRCA1_del
TCGA-29-1691	OV	51	FEMALE	BRCA1	c.5363G>T_p.Gly1788Val	PathogenicMutation
TCGA-29-1693	OV	72	FEMALE	.	.	Baseline Cancers	Somatic BRCA2:c.9513_9516delACTT;BRCA2_del
TCGA-29-1696	OV	43	FEMALE	BRCA1	c.514delC	PathogenicMutation
TCGA-29-1761	OV	80	FEMALE	BRCA1	c.4813T>C_p.=	RareVariant
TCGA-29-1763	OV	43	FEMALE	BRCA1	c.190T>G_p.Cys64Gly	PathogenicMutation
TCGA-29-1764	OV	49	FEMALE	BRCA2	c.3847_3848delGT	PathogenicMutation
TCGA-29-1775	OV	51	FEMALE	BRCA1	c.68_69delAG	PathogenicMutation
TCGA-29-1781	OV	69	FEMALE	BRCA1	c.2475delC	PathogenicMutation
TCGA-29-1784	OV	55	FEMALE	BRCA2	c.6405_6409del5	PathogenicMutation
TCGA-29-2432	OV	61	FEMALE	.	.	Baseline Cancers
TCGA-29-2434	OV	52	FEMALE	.	.	Baseline Cancers	BRCA1_Meth;BRCA1_del
TCGA-30-1855	OV	61	FEMALE	.	.	Baseline Cancers
TCGA-36-2542	OV	59	FEMALE	.	.	Baseline Cancers
TCGA-36-2544	OV	58	FEMALE	.	.	Baseline Cancers
TCGA-36-2545	OV	42	FEMALE	.	.	Baseline Cancers	BRCA1_Meth;BRCA1_del
TCGA-36-2547	OV	64	FEMALE	.	.	Baseline Cancers
TCGA-42-2582	OV	49	FEMALE	BRCA1	c.2315T>C_p.Val772Ala	RareVariant
TCGA-42-2589	OV	54	FEMALE	BRCA1	c.4065_4068delTCAA	PathogenicMutation
TCGA-42-2591	OV	51	FEMALE	.	.	Baseline Cancers
TCGA-59-2351	OV	51	FEMALE	BRCA2	c.5946delT	PathogenicMutation
TCGA-59-2354	OV	63	FEMALE	.	.	Baseline Cancers
TCGA-59-2363	OV	40	FEMALE	.	.	Baseline Cancers
TCGA-59-2372	OV	73	FEMALE	.	.	Baseline Cancers
TCGA-61-1722	OV	89	FEMALE	.	.	Baseline Cancers
TCGA-61-1725	OV	40	FEMALE	BRCA1	c.5266dupC	PathogenicMutation
TCGA-61-1727	OV	74	FEMALE	.	.	Baseline Cancers
TCGA-61-1737	OV	42	FEMALE	BRCA2	c.2944A>C_p.Ile982Leu	RareVariant
TCGA-61-1740	OV	71	FEMALE	.	.	Baseline Cancers
TCGA-61-1900	OV	51	FEMALE	.	.	Baseline Cancers
TCGA-61-1907	OV	63	FEMALE	.	.	Baseline Cancers
TCGA-61-1913	OV	48	FEMALE	.	.	Baseline Cancers	BRCA1_Meth;BRCA1_del
TCGA-61-1914	OV	65	FEMALE	.	.	Baseline Cancers
TCGA-61-1998	OV	48	FEMALE	.	.	Baseline Cancers
TCGA-61-2613	OV	73	FEMALE	.	.	Baseline Cancers
TCGA-A1-A0SH	BR	39	FEMALE	BRCA1	c.181T>G_p.Cys61Gly	PathogenicMutation
TCGA-A1-A0SN	BR	50	FEMALE	.	.	Baseline Cancers
TCGA-A2-A04R	BR	36	FEMALE	BRCA2	c.632-3C>G	RareVariant
TCGA-A2-A04T	BR	62	FEMALE	.	.	Baseline Cancers	BRCA1_Meth;BRCA1_del
TCGA-A2-A04Y	BR	53	FEMALE	BRCA1	c.301+6T>C	RareVariant
TCGA-A2-A0D0	BR	60	FEMALE	BRCA2	c.5710C>G_p.Leu1904Val	RareVariant
TCGA-A2-A0D2	BR	45	FEMALE	BRCA1	c.5137delG	PathogenicMutation
TCGA-A2-A0T0	BR	59	FEMALE	BRCA2	c.6944_6947delTAAA	PathogenicMutation
TCGA-A2-A0T6	BR	50	FEMALE	.	.	Baseline Cancers
TCGA-A2-A0YJ	BR	39	FEMALE	.	.	Baseline Cancers
TCGA-A2-A1FW	BR	62	FEMALE	.	.	Baseline Cancers
TCGA-A7-A0CE	BR	57	FEMALE	.	.	Baseline Cancers
TCGA-A7-A0CJ	BR	57	FEMALE	.	.	Baseline Cancers
TCGA-A7-A26G	BR	50	FEMALE	BRCA1	c.21C>T_p.=	RareVariant
TCGA-A7-A26J	BR	49	FEMALE	.	.	Baseline Cancers
TCGA-A8-A06X	BR	77	FEMALE	.	.	Baseline Cancers
TCGA-A8-A06Z	BR	84	FEMALE	.	.	Baseline Cancers
TCGA-A8-A076	BR	66	FEMALE	.	.	Baseline Cancers
TCGA-A8-A07L	BR	58	FEMALE	.	.	Baseline Cancers	BRCA1_Meth;BRCA1_del
TCGA-A8-A07R	BR	80	FEMALE	BRCA2	c.4409_4410delTA	PathogenicMutation
TCGA-A8-A07W	BR	76	FEMALE	.	.	Baseline Cancers
TCGA-A8-A085	BR	44	MALE	.	.	Baseline Cancers
TCGA-A8-A097	BR	65	FEMALE	BRCA2	c.658_659delGT	PathogenicMutation
TCGA-A8-A09A	BR	40	FEMALE	BRCA2	c.5857G>T_p.Glu1953X	PathogenicMutation
TCGA-A8-A09M	BR	75	FEMALE	.	.	Baseline Cancers
TCGA-AN-A04D	BR	58	FEMALE	.	.	Baseline Cancers
TCGA-AN-A0AL	BR	41	FEMALE	BRCA1	c.5266dupC	PathogenicMutation
TCGA-AN-A0AM	BR	56	FEMALE	.	.	Baseline Cancers
TCGA-AN-A0AR	BR	55	FEMALE	.	.	Baseline Cancers
TCGA-AN-A0AT	BR	62	FEMALE	.	.	Baseline Cancers	BRCA1_Meth;BRCA1_del
TCGA-AN-A0FD	BR	71	FEMALE	.	.	Baseline Cancers
TCGA-AN-A0FL	BR	62	FEMALE	BRCA1	c.4035delA	PathogenicMutation
TCGA-AN-A0FW	BR	67	FEMALE	.	.	Baseline Cancers
TCGA-AN-A0FX	BR	52	FEMALE	BRCA1	c.3967C>T_p.Gln1323X	PathogenicMutation
TCGA-AN-A0XU	BR	54	FEMALE	.	.	Baseline Cancers	BRCA1_Meth;Somatic BRCA1:c.5363G>T_p.Gly1788Val;BRCA1_del
TCGA-AO-A03O	BR	69	FEMALE	.	.	Baseline Cancers
TCGA-AO-A0J5	BR	48	FEMALE	.	.	Baseline Cancers
TCGA-AO-A0J6	BR	61	FEMALE	.	.	Baseline Cancers
TCGA-AO-A0JD	BR	59	FEMALE	.	.	Baseline Cancers
TCGA-AO-A124	BR	38	FEMALE	BRCA1	c.68_69delAG	PathogenicMutation
TCGA-AO-A1KR	BR	51	FEMALE	.	.	Baseline Cancers
TCGA-AR-A24L	BR	26	FEMALE	BRCA2	c.1813dupA	PathogenicMutation
TCGA-AR-A24Q	BR	49	FEMALE	BRCA1	c.923delG	PathogenicMutation
TCGA-AR-A251	BR	51	FEMALE	BRCA1	c.5576C>G_p.Pro1859Arg	RareVariant
TCGA-B6-A0RE	BR	61	FEMALE	.	.	Baseline Cancers
TCGA-B6-A0RG	BR	26	FEMALE	BRCA2	c.5350_5351delAA	PathogenicMutation
TCGA-B6-A0X1	BR	48	FEMALE	.	.	Baseline Cancers
TCGA-BH-A0AV	BR	52	FEMALE	BRCA2	c.1040A>G_p.Gln347Arg	RareVariant	BRCA1_Meth;BRCA1_del
TCGA-BH-A0AZ	BR	47	FEMALE	BRCA2	c.5864C>A_p.Ser1955X	PathogenicMutation
TCGA-BH-A0B4	BR	65	MALE	BRCA2	c.8206dupC	PathogenicMutation
TCGA-BH-A0BP	BR	76	FEMALE	.	.	Baseline Cancers
TCGA-BH-A0BZ	BR	59	FEMALE	BRCA2	c.9097dupA	PathogenicMutation
TCGA-BH-A0C0	BR	62	FEMALE	.	.	Baseline Cancers
TCGA-BH-A0DK	BR	49	FEMALE	.	.	Baseline Cancers
TCGA-BH-A0E6	BR	69	FEMALE	.	.	Baseline Cancers
TCGA-BH-A0HA	BR	31	FEMALE	.	.	Baseline Cancers
TCGA-BH-A0HX	BR	54	FEMALE	.	.	Baseline Cancers
TCGA-BH-A0WA	BR	82	FEMALE	.	.	Baseline Cancers	Somatic BRCA1:c.4676-1G>A;BRCA1_del
TCGA-BH-A18Q	BR	56	FEMALE	BRCA2	c.9371A>T_p.Asn3124Ile	PathogenicMutation
TCGA-BH-A18V	BR	48	FEMALE	BRCA1	c.5357T>C_p.Leu1786Pro	RareVariant
TCGA-BH-A1FC	BR	78	FEMALE	BRCA2	c.7504C>T_p.Arg2502Cys	RareVariant
TCGA-BH-A1FN	BR	34	FEMALE	BRCA2	c.2808_2811delACAA	PathogenicMutation
TCGA-C8-A12K	BR	80	FEMALE	BRCA1	c.5095C>T_p.Arg1699Trp	PathogenicMutation
TCGA-C8-A12L	BR	67	FEMALE	.	.	Baseline Cancers	BRCA1_Meth;BRCA1_del
TCGA-C8-A12M	BR	70	FEMALE	.	.	Baseline Cancers
TCGA-C8-A134	BR	52	FEMALE	.	.	Baseline Cancers
TCGA-C8-A135	BR	64	FEMALE	.	.	Baseline Cancers
TCGA-C8-A27B	BR	48	FEMALE	BRCA1, BRCA2	c.3448C>T_p.Pro1150Ser, c.8702G>A_p.Gly2901Asp	RareVariant
TCGA-D8-A13Z	BR	51	FEMALE	.	.	Baseline Cancers
TCGA-D8-A142	BR	74	FEMALE	.	.	Baseline Cancers
TCGA-D8-A143	BR	51	FEMALE	.	.	Baseline Cancers
TCGA-D8-A147	BR	45	FEMALE	BRCA1	c.181T>G_p.Cys61Gly	PathogenicMutation
TCGA-D8-A1JD	BR	41	FEMALE	BRCA2	c.6849delC	PathogenicMutation
TCGA-D8-A1JL	BR	72	FEMALE	.	.	Baseline Cancers
TCGA-D8-A1XL	BR	34	FEMALE	.	.	Baseline Cancers
TCGA-D8-A1XW	BR	53	FEMALE	.	.	Baseline Cancers
TCGA-D8-A1Y0	BR	65	FEMALE	BRCA2	c.316_316+3delGGTA	PathogenicMutation
TCGA-D8-A27F	BR	40	FEMALE	.	.	Baseline Cancers	BRCA1_Meth;BRCA1_del
TCGA-E2-A108	BR	64	FEMALE	BRCA2	c.9104A>C_p.Tyr3035Ser	RareVariant
TCGA-E2-A109	BR	64	FEMALE	.	.	Baseline Cancers
TCGA-E2-A14N	BR	37	FEMALE	BRCA1	c.329dupA	PathogenicMutation
TCGA-E2-A14R	BR	62	FEMALE	.	.	Baseline Cancers	BRCA1_Meth;BRCA1_del
TCGA-E2-A14V	BR	53	FEMALE	.	.	Baseline Cancers
TCGA-E2-A14W	BR	78	MALE	.	.	Baseline Cancers
TCGA-E2-A14Y	BR	35	FEMALE	.	.	Baseline Cancers
TCGA-E2-A15I	BR	44	FEMALE	BRCA2	c.5635G>A_p.Glu1879Lys	RareVariant
TCGA-E2-A1LA	BR	59	FEMALE	.	.	Baseline Cancers
TCGA-E2-A1LH	BR	59	FEMALE	.	.	Baseline Cancers
TCGA-E9-A1NA	BR	58	FEMALE	.	.	Baseline Cancers
TCGA-E9-A1ND	BR	75	FEMALE	.	.	Baseline Cancers
TCGA-E9-A1R2	BR	51	FEMALE	.	.	Baseline Cancers
TCGA-E9-A1RF	BR	68	FEMALE	BRCA1	c.2477C>A_p.Thr826Lys	RareVariant
TCGA-E9-A22E	BR	56	FEMALE	BRCA1	c.5266dupC	PathogenicMutation
TCGA-E9-A22G	BR	47	FEMALE	BRCA1	c.5266dupC	PathogenicMutation
TCGA-E9-A244	BR	54	FEMALE	BRCA1	c.4035delA	PathogenicMutation
TCGA-EW-A1P4	BR	43	FEMALE	BRCA1	c.1881_1884delCAGT	PathogenicMutation
TCGA-EW-A1PB	BR	70	FEMALE	.	.	Baseline Cancers
TCGA-EW-A1PD	BR	61	MALE	BRCA2	c.771_775del5	PathogenicMutation
TCGA-GI-A2C8	BR	63	FEMALE	.	.	Baseline Cancers
